# Supplementary material for: Chord: an ensemble machine learning algorithm to identify doublets in single-cell RNA sequencing data
Source: Commun Biol. 2022 May 30;5:510. doi: 10.1038/s42003-022-03476-9 (PMC9151659; doi:10.1038/s42003-022-03476-9)
Supplement: Supplementary file 4 — Supplementary Data 1 [file 42003_2022_3476_MOESM4_ESM.xlsx]

## Sheet: 工作表1
Supplementary Data 1. Values of PAUC800 for all methods in Table1 in each dataset
	DM-A	DM-B	DM-C	DM-2.1	DM-2.2	HTO8	HTO12
bcds	0.6239	0.5273	0.6308	0.7014	0.7031	0.5953	0.4074
cxds	0.6081	0.5269	0.5842	0.6759	0.6574	0.5825	0.399
doubletCells	0.3385	0.3169	0.3304	0.5224	0.5418	0.3403	0.3886
DoubletFinder	0.615	0.5228	0.605	0.5149	0.507	0.6077	0.3924
DoubletDetection	0.5932	0.5616	0.6068	0.6925	0.6898	0.6155	0.2262
Scrublet	0.5344	0.5397	0.5572	0.6741	0.6668	0.5772	0.4001
Solo	0.5801	0.5259	0.6008	0.7282	0.729	0.6486	0.417
ChordP	0.6337	0.5932	0.6275	0.6971	0.7015	0.6354	0.4107
Chord	0.6313	0.5345	0.6271	0.7012	0.7031	0.6159	0.4022
Values of PAUC900 for all methods in Table1 in each dataset
bcds	0.7235	0.627	0.7306	0.8008	0.8025	0.6943	0.5047
cxds	0.7076	0.6259	0.6832	0.7747	0.7562	0.6819	0.4957
doubletCells	0.4301	0.4067	0.4153	0.617	0.6385	0.42	0.4845
DoubletFinder	0.7146	0.6219	0.7046	0.6118	0.6033	0.7071	0.4919
DoubletDetection	0.6931	0.6612	0.7066	0.792	0.7892	0.7149	0.3075
Scrublet	0.6341	0.6392	0.6566	0.7735	0.766	0.6764	0.4993
Solo	0.6784	0.6241	0.6999	0.8276	0.8285	0.7479	0.5162
ChordP	0.7335	0.6926	0.7271	0.7963	0.8006	0.7348	0.5104
Chord	0.7311	0.6338	0.7264	0.8005	0.8024	0.7154	0.5002
Values of PAUC950 for all methods in Table1 in each dataset
	DM-A	DM-B	DM-C	DM-2.1	DM-2.2	HTO8	HTO12
bcds	0.7735	0.6769	0.7805	0.8506	0.8523	0.7441	0.5545
cxds	0.7575	0.6755	0.7331	0.8245	0.8059	0.7318	0.5455
doubletCells	0.479	0.4556	0.4618	0.666	0.6879	0.4623	0.5342
DoubletFinder	0.7646	0.6717	0.7546	0.6611	0.6527	0.757	0.5419
DoubletDetection	0.7431	0.7111	0.7566	0.8419	0.8391	0.7647	0.3528
Scrublet	0.684	0.6891	0.7064	0.8233	0.8158	0.7262	0.5492
Solo	0.728	0.6736	0.7496	0.8775	0.8784	0.7977	0.5662
ChordP	0.7834	0.7425	0.7771	0.8461	0.8503	0.7846	0.5604
Chord	0.781	0.6835	0.7763	0.8503	0.8522	0.7653	0.5501
Values of PAUC975 for all methods in Table1 in each dataset
	DM-A	DM-B	DM-C	DM-2.1	DM-2.2	HTO8	HTO12
bcds	0.7984	0.7019	0.8055	0.8756	0.8772	0.769	0.5794
cxds	0.7824	0.7004	0.7581	0.8494	0.8309	0.7568	0.5705
doubletCells	0.504	0.4804	0.4862	0.6908	0.7128	0.4853	0.5592
DoubletFinder	0.7896	0.6967	0.7795	0.686	0.6776	0.7819	0.5669
DoubletDetection	0.7681	0.7361	0.7816	0.8669	0.864	0.7897	0.3766
Scrublet	0.709	0.7141	0.7314	0.8483	0.8408	0.7512	0.5742
Solo	0.7529	0.6985	0.7745	0.9025	0.9034	0.8226	0.5911
ChordP	0.8084	0.7674	0.802	0.871	0.8753	0.8096	0.5854
Chord	0.806	0.7084	0.8013	0.8753	0.8772	0.7902	0.5751
Values of AUC for all methods in Table1 in each dataset
	DM-A	DM-B	DM-C	DM-2.1	DM-2.2	HTO8	HTO12
bcds	0.8234	0.7269	0.8305	0.9006	0.9022	0.794	0.6044
cxds	0.8074	0.7254	0.7831	0.8744	0.8559	0.7818	0.5955
doubletCells	0.529	0.5054	0.511	0.7158	0.7378	0.5096	0.5842
DoubletFinder	0.8146	0.7217	0.8045	0.711	0.7026	0.8069	0.5919
DoubletDetection	0.7931	0.7611	0.8066	0.8919	0.8856	0.8147	0.5988
Scrublet	0.734	0.7391	0.7564	0.8733	0.8657	0.7762	0.5992
Solo	0.7779	0.7234	0.7995	0.9275	0.93	0.8476	0.6161
ChordP	0.8334	0.7907	0.827	0.896	0.9003	0.8346	0.6104
Chord	0.831	0.7334	0.8263	0.9003	0.9022	0.8152	0.6001
Values of PR for all methods in Table1 in each dataset
	DM-A	DM-B	DM-C	DM-2.1	DM-2.2	HTO8	HTO12
bcds	0.348	0.3109	0.5001	0.624	0.6308	0.5031	0.3414
cxds	0.2729	0.1558	0.3056	0.5032	0.459	0.5428	0.3321
doubletCells	0.0862	0.0576	0.0677	0.2434	0.3015	0.1477	0.3138
DoubletFinder	0.3543	0.1869	0.4076	0.2564	0.2464	0.5368	0.3876
DoubletDetection	0.3888	0.2864	0.5175	0.6584	0.6521	0.6056	0.3972
Scrublet	0.272	0.2266	0.2918	0.5726	0.5534	0.5062	0.3758
Solo	0.1931	0.1513	0.3178	0.6749	0.6845	0.6273	0.3941
ChordP	0.3795	0.251	0.4262	0.5984	0.5864	0.6192	0.4049
Chord	0.394	0.2343	0.4182	0.6183	0.629	0.5991	0.3596
