# Supplementary material for: Chord: an ensemble machine learning algorithm to identify doublets in single-cell RNA sequencing data
Source: Commun Biol. 2022 May 30;5:510. doi: 10.1038/s42003-022-03476-9 (PMC9151659; doi:10.1038/s42003-022-03476-9)
Supplement: Supplementary file 5 — Supplementary Data 2 [file 42003_2022_3476_MOESM5_ESM.xlsx]

## Sheet: Supplemental table6
Supplementary Data 2. Rank values relative to Figure 2c
	SDrank	Meanrank	Meanrank
bcds	1.7728	3.1429	0.7974
Chord	0.6901	3.1429	0.8012
ChordP	1.2536	2.2857	0.8132
cxds	0.7868	6.4286	0.7748
doubletCells	0.488	8.7143	0.5847
DoubletDetection	1.3973	4.5714	0.7931
DoubletFinder	2.1157	6.8571	0.7362
Scrublet	1.9024	6.4286	0.7634
Solo	3.0472	3.4286	0.8031
