# Supplementary material for: Chord: an ensemble machine learning algorithm to identify doublets in single-cell RNA sequencing data
Source: Commun Biol. 2022 May 30;5:510. doi: 10.1038/s42003-022-03476-9 (PMC9151659; doi:10.1038/s42003-022-03476-9)
Supplement: Supplementary file 6 — Supplementary Data 3 [file 42003_2022_3476_MOESM6_ESM.xlsx]

## Sheet: time
Supplementary Data 3. Time-consumption based on cell gradient (seconds)
	1000cells	2000cells	3000cells	4000cells	5000cells	6000cells	7000cells	8000cells	9000cells	10000cells	11000cells	12000cells
Chord	101.6	170.49	229.94	311.21	377.38	378.29	467.73	614.56	698.23	784.32	842.55	896.54
cxds	0.49	0.72	0.97	1.19	1.41	1.41	1.64	2.01	2.28	2.52	2.8	3.11
bcds	6.3	17.65	22.67	31.13	36.2	36.2	40.31	40.78	48.8	57.64	67.88	68.14
doubletCells	13.49	13.23	14.38	16.77	18.15	18.15	19.98	22.83	24.6	25.69	30.02	32.11
DoubletFinder	30.61	55.12	81.31	110.27	141.23	141.23	178.01	249.7	293.18	339.53	330.6	344.42
DoubletDetection	63.53	162.68	253.6	359.41	462.48	462.48	570.85	726.06	818.78	904.32	997.06	1076.16
Scrublet	2.87	5.89	9.63	17.06	20.92	20.92	26.29	35.42	43.39	46.58	50.75	62.5
Solo	675.85	1508.11	1322.87	6335.46	4764.72	4764.72	6740.82	6227.41	10494.1	15564.3	15245.8	13522
