# Supplementary material for: Chord: an ensemble machine learning algorithm to identify doublets in single-cell RNA sequencing data
Source: Commun Biol. 2022 May 30;5:510. doi: 10.1038/s42003-022-03476-9 (PMC9151659; doi:10.1038/s42003-022-03476-9)
Supplement: Supplementary file 7 — Supplementary Data 4 [file 42003_2022_3476_MOESM7_ESM.xlsx]

## Sheet: metadata
Supplementary Data 4. Metadata of figure 4
	nGene	nUMI	RNA_snn_res.1	seurat_clusters	doublet	Celltype	sampleid
AAACCTGAGACTCGGA_16	3001	10089	6	2	singlet	Myeloid	16
AAACCTGAGCAGACTG_16	396	933	20	2	singlet	Myeloid	16
AAACCTGCACGTCTCT_16	873	1965	2	0	singlet	T cells	16
AAACCTGCAGCTGCTG_16	930	2322	2	0	singlet	T cells	16
AAACCTGCAGTACACT_16	1211	3231	2	0	singlet	T cells	16
AAACCTGGTAAGCACG_16	1077	3306	2	0	singlet	T cells	16
AAACCTGGTCCAACTA_16	2302	11757	17	5	singlet	Fibroblasts	16
AAACCTGGTCCCTTGT_16	742	1744	2	0	singlet	T cells	16
AAACCTGTCAATAAGG_16	1083	4813	2	0	doublet	T cells	16
AAACCTGTCTCCAGGG_16	997	2184	32	3	singlet	Endothelial	16
AAACGGGAGTCGATAA_16	568	1475	2	0	singlet	T cells	16
AAACGGGCACATGGGA_16	1351	3636	2	0	doublet	T cells	16
AAACGGGCAGGTCGTC_16	1066	2400	8	0	singlet	T cells	16
AAACGGGCATTGAGCT_16	482	775	32	3	singlet	Endothelial	16
AAACGGGGTCCCTTGT_16	1261	3343	2	0	singlet	T cells	16
AAACGGGGTCTCCACT_16	955	2250	2	0	singlet	T cells	16
AAACGGGGTTCGTGAT_16	504	1270	16	2	singlet	Myeloid	16
AAACGGGTCACGGTTA_16	956	1893	29	6	singlet	Alveolar	16
AAACGGGTCGCGATCG_16	864	1884	8	0	singlet	T cells	16
AAAGATGAGTTAACGA_16	941	2805	20	2	singlet	Myeloid	16
AAAGATGCACTAAGTC_16	388	816	14	2	singlet	Myeloid	16
AAAGATGGTCTCCACT_16	2893	13320	16	2	singlet	Myeloid	16
AAAGATGGTTCGTCTC_16	2526	8595	26	2	singlet	Myeloid	16
AAAGATGTCCTGCCAT_16	856	2426	2	0	singlet	T cells	16
AAAGATGTCGTACGGC_16	500	1116	2	0	singlet	T cells	16
AAAGCAAAGACCGGAT_16	338	549	13	3	singlet	Endothelial	16
AAAGCAACACAGGAGT_16	1017	2991	2	0	singlet	T cells	16
AAAGCAACACCACCAG_16	455	670	9	4	doublet	Cancer	16
AAAGCAACACTGTCGG_16	974	2652	2	0	singlet	T cells	16
AAAGCAACAGCCTTGG_16	816	1526	17	5	singlet	Fibroblasts	16
AAAGCAAGTAGCGATG_16	2274	6008	29	6	singlet	Alveolar	16
AAAGCAATCAAAGTAG_16	784	1963	2	0	singlet	T cells	16
AAAGCAATCACTTACT_16	2103	7886	38	2	singlet	Myeloid	16
AAAGCAATCATCGGAT_16	1238	3729	2	0	singlet	T cells	16
AAAGCAATCCGTTGTC_16	929	2491	2	0	singlet	T cells	16
AAAGCAATCGAATGCT_16	456	878	32	3	singlet	Endothelial	16
AAAGTAGAGACAGAGA_16	968	2047	29	6	singlet	Alveolar	16
AAAGTAGAGCAGGTCA_16	2222	6883	36	3	singlet	Endothelial	16
AAAGTAGAGGCGTACA_16	1826	7485	6	2	singlet	Myeloid	16
AAAGTAGCAACACGCC_16	3396	16754	36	6	singlet	Alveolar	16
AAAGTAGCAGGTCTCG_16	1887	5845	6	2	singlet	Myeloid	16
AAAGTAGGTCGTTGTA_16	2284	11151	21	2	singlet	Myeloid	16
AAAGTAGGTCTCTCGT_16	3253	16806	6	2	singlet	Myeloid	16
AAAGTAGGTGTAAGTA_16	602	1130	13	3	singlet	Endothelial	16
AAAGTAGTCCGTAGGC_16	847	1772	8	0	singlet	T cells	16
AAAGTAGTCGCGTTTC_16	2588	13097	36	6	singlet	Alveolar	16
AAATGCCAGATGTAAC_16	2553	10396	36	6	singlet	Alveolar	16
AAATGCCAGCCCAACC_16	1508	5106	6	2	singlet	Myeloid	16
AAATGCCAGGGAACGG_16	2614	12319	36	6	singlet	Alveolar	16
AAATGCCTCGTCTGCT_16	987	2939	2	0	singlet	T cells	16
AAATGCCTCTAGAGTC_16	656	1257	13	3	singlet	Endothelial	16
AACACGTCAAGTACCT_16	1020	2544	2	0	singlet	T cells	16
AACACGTCACTAAGTC_16	4379	19070	13	3	doublet	Endothelial	16
AACACGTCAGCCTTGG_16	177	789	7	1	singlet	B cells	16
AACACGTCAGGTGCCT_16	639	1344	2	0	singlet	T cells	16
AACACGTGTATCTGCA_16	340	843	16	2	singlet	Myeloid	16
AACACGTGTCCGAATT_16	756	1777	19	0	singlet	T cells	16
AACACGTGTTCATGGT_16	3380	18518	6	2	singlet	Myeloid	16
AACACGTTCAACCAAC_16	1150	2804	2	0	singlet	T cells	16
AACACGTTCATGCTCC_16	855	1941	2	0	singlet	T cells	16
AACACGTTCGGCGCTA_16	1076	2803	2	0	singlet	T cells	16
AACACGTTCTGACCTC_16	1270	4158	4	1	singlet	B cells	16
AACACGTTCTTGTCAT_16	970	2453	2	0	singlet	T cells	16
AACCATGAGGACACCA_16	2736	11700	21	2	singlet	Myeloid	16
AACCATGCACCCATGG_16	3851	21224	6	2	singlet	Myeloid	16
AACCATGTCAATACCG_16	445	790	0	0	singlet	T cells	16
AACCGCGAGAGTACAT_16	1037	3017	2	0	singlet	T cells	16
AACCGCGAGGATTCGG_16	887	2542	2	0	singlet	T cells	16
AACCGCGCAGATTGCT_16	1270	3669	2	0	singlet	T cells	16
AACCGCGTCATCGGAT_16	2759	14398	16	2	singlet	Myeloid	16
AACCGCGTCCCGGATG_16	667	1249	2	0	singlet	T cells	16
AACCGCGTCGACAGCC_16	1530	4176	2	0	singlet	T cells	16
AACCGCGTCTACTATC_16	4726	31935	21	2	singlet	Myeloid	16
AACCGCGTCTCCGGTT_16	1250	3344	29	0	singlet	T cells	16
AACGTTGAGTCTTGCA_16	523	901	2	0	singlet	T cells	16
AACGTTGCAAGCCCAC_16	527	833	22	4	singlet	Cancer	16
AACGTTGCAATGGTCT_16	2562	9136	20	2	doublet	Myeloid	16
AACGTTGCACATTTCT_16	1189	3725	17	5	singlet	Fibroblasts	16
AACGTTGCACCATGTA_16	559	869	29	6	singlet	Alveolar	16
AACGTTGCAGTCCTTC_16	3472	21349	21	2	singlet	Myeloid	16
AACGTTGCATTGTGCA_16	780	1886	20	2	singlet	Myeloid	16
AACGTTGGTTAAGGGC_16	310	744	2	2	singlet	Myeloid	16
AACGTTGTCACCATAG_16	3205	12949	17	5	singlet	Fibroblasts	16
AACGTTGTCAGCACAT_16	2632	8803	13	3	singlet	Endothelial	16
AACGTTGTCCAAACTG_16	1567	3618	29	6	singlet	Alveolar	16
AACGTTGTCCCTCTTT_16	1037	2239	8	0	singlet	T cells	16
AACGTTGTCTGTCCGT_16	759	1865	13	3	singlet	Endothelial	16
AACTCAGAGGGTGTGT_16	647	1563	20	2	singlet	Myeloid	16
AACTCAGAGGTGCTAG_16	1586	4101	29	6	singlet	Alveolar	16
AACTCAGAGGTTACCT_16	780	2151	2	0	singlet	T cells	16
AACTCAGAGTCGCCGT_16	2382	11794	6	2	singlet	Myeloid	16
AACTCAGAGTTACCCA_16	817	1772	2	0	singlet	T cells	16
AACTCAGCAGATCTGT_16	960	2677	2	0	singlet	T cells	16
AACTCAGGTCGCTTCT_16	980	2665	8	0	singlet	T cells	16
AACTCAGGTCGCTTTC_16	980	3930	5	2	singlet	Myeloid	16
AACTCAGGTGATGCCC_16	833	1952	2	0	singlet	T cells	16
AACTCAGTCACAGGCC_16	284	584	20	2	singlet	Myeloid	16
AACTCAGTCGAACTGT_16	421	588	10	4	singlet	Cancer	16
AACTCAGTCTGGTTCC_16	552	1210	32	3	singlet	Endothelial	16
AACTCCCAGACACGAC_16	736	1628	16	2	singlet	Myeloid	16
AACTCCCAGTTATCGC_16	3441	14140	13	3	singlet	Endothelial	16
AACTCCCCACTGTCGG_16	1161	3190	20	2	singlet	Myeloid	16
AACTCCCCAGACGTAG_16	1339	3835	2	0	singlet	T cells	16
AACTCCCCAGGATCGA_16	631	1439	20	2	singlet	Myeloid	16
AACTCCCCATATGGTC_16	3175	16882	6	2	singlet	Myeloid	16
AACTCCCCATCACGAT_16	871	1849	3	0	singlet	T cells	16
AACTCCCGTCGCGTGT_16	4532	32061	36	6	singlet	Alveolar	16
AACTCTTAGAAACCGC_16	985	1826	10	4	singlet	Cancer	16
AACTCTTAGTATCTCG_16	1246	2897	32	3	singlet	Endothelial	16
AACTCTTGTGAAAGAG_16	476	776	29	6	singlet	Alveolar	16
AACTCTTTCAGCTGGC_16	1088	2397	29	6	singlet	Alveolar	16
AACTCTTTCAGTACGT_16	1149	3420	2	0	singlet	T cells	16
AACTCTTTCCTCAACC_16	814	1868	2	0	singlet	T cells	16
AACTGGTAGAGCAATT_16	3144	16650	6	2	singlet	Myeloid	16
AACTGGTAGCACACAG_16	2041	6111	29	6	singlet	Alveolar	16
AACTGGTAGCTAGTTC_16	2211	7647	6	2	singlet	Myeloid	16
AACTGGTAGTATTGGA_16	914	1749	2	0	singlet	T cells	16
AACTGGTCAATGGAAT_16	1084	2678	2	0	singlet	T cells	16
AACTGGTGTACAGTGG_16	2574	12200	21	2	singlet	Myeloid	16
AACTGGTGTCCTAGCG_16	874	1694	8	0	singlet	T cells	16
AACTGGTGTCTCCACT_16	623	1675	2	0	singlet	T cells	16
AACTGGTTCTACCAGA_16	950	2399	2	0	singlet	T cells	16
AACTTTCAGACTGGGT_16	2070	7857	21	2	singlet	Myeloid	16
AACTTTCAGGATGCGT_16	959	2254	2	0	singlet	T cells	16
AACTTTCAGTACCGGA_16	1050	2511	29	6	singlet	Alveolar	16
AACTTTCAGTACGTAA_16	577	1025	0	0	singlet	T cells	16
AACTTTCAGTCCGGTC_16	1035	2098	32	3	singlet	Endothelial	16
AACTTTCCATTACCTT_16	765	1635	2	2	singlet	Myeloid	16
AACTTTCGTCTGGTCG_16	790	2115	2	0	singlet	T cells	16
AACTTTCTCGTGACAT_16	2773	12938	36	6	singlet	Alveolar	16
AAGACCTCAAGTTCTG_16	841	2558	0	0	singlet	T cells	16
AAGACCTCACGACTCG_16	450	766	2	0	singlet	T cells	16
AAGACCTCATACTCTT_16	1217	2662	8	0	singlet	T cells	16
AAGACCTCATGTTCCC_16	3291	17237	21	2	singlet	Myeloid	16
AAGACCTGTTGCGCAC_16	748	1936	29	6	singlet	Alveolar	16
AAGACCTTCGCACTCT_16	1080	4194	2	0	singlet	T cells	16
AAGCCGCGTAGGCATG_16	420	1111	2	1	singlet	B cells	16
AAGCCGCGTCATATGC_16	601	1461	2	0	singlet	T cells	16
AAGCCGCGTGCTAGCC_16	993	2381	13	3	singlet	Endothelial	16
AAGGAGCAGTAATCCC_16	865	2261	2	0	singlet	T cells	16
AAGGAGCAGTTATCGC_16	896	1845	8	0	singlet	T cells	16
AAGGAGCCAATGCCAT_16	924	2058	2	0	singlet	T cells	16
AAGGAGCCACCATCCT_16	1088	3190	2	0	singlet	T cells	16
AAGGAGCCAGAGTGTG_16	977	2361	2	0	singlet	T cells	16
AAGGAGCCAGGTCGTC_16	393	592	32	3	singlet	Endothelial	16
AAGGAGCGTAAAGTCA_16	774	1862	19	0	singlet	T cells	16
AAGGAGCGTACGCTGC_16	335	559	13	3	doublet	Endothelial	16
AAGGAGCGTCCAAGTT_16	750	1456	2	0	singlet	T cells	16
AAGGAGCGTGTTCGAT_16	3633	22604	21	2	singlet	Myeloid	16
AAGGAGCGTTGTGGCC_16	1066	2723	2	0	singlet	T cells	16
AAGGAGCTCCGCATAA_16	1033	2610	2	0	singlet	T cells	16
AAGGAGCTCTCCAGGG_16	3704	22357	21	2	singlet	Myeloid	16
AAGGCAGAGAAGGTTT_16	2986	15427	6	2	singlet	Myeloid	16
AAGGCAGAGGACCACA_16	903	2589	2	0	singlet	T cells	16
AAGGCAGCACGCTTTC_16	2787	14032	21	2	singlet	Myeloid	16
AAGGCAGCATAACCTG_16	2040	8717	6	2	singlet	Myeloid	16
AAGGCAGGTTAAGAAC_16	1700	5446	6	2	doublet	Myeloid	16
AAGGCAGTCAACACCA_16	476	728	27	4	singlet	Cancer	16
AAGGCAGTCAGTTCGA_16	340	659	3	0	singlet	T cells	16
AAGGCAGTCATCATTC_16	1177	2838	17	5	singlet	Fibroblasts	16
AAGGCAGTCATGGTCA_16	317	635	2	2	singlet	Myeloid	16
AAGGCAGTCCGTTGTC_16	829	2206	2	0	singlet	T cells	16
AAGGTTCAGACTCGGA_16	2368	10397	36	6	singlet	Alveolar	16
AAGGTTCCACGAAACG_16	936	2098	13	3	singlet	Endothelial	16
AAGGTTCCAGCTTCGG_16	842	2233	2	0	singlet	T cells	16
AAGGTTCCATGCTAGT_16	1191	3424	36	6	singlet	Alveolar	16
AAGGTTCGTCACACGC_16	835	1698	29	6	singlet	Alveolar	16
AAGGTTCTCCACGACG_16	1078	3280	20	2	singlet	Myeloid	16
AAGGTTCTCCGAACGC_16	384	966	17	5	singlet	Fibroblasts	16
AAGGTTCTCCTAGTGA_16	407	623	13	3	doublet	Endothelial	16
AAGTCTGAGGACAGCT_16	825	2059	2	0	singlet	T cells	16
AAGTCTGAGTTAAGTG_16	2010	4978	30	5	singlet	Fibroblasts	16
AAGTCTGCACAGGAGT_16	1424	4376	20	2	singlet	Myeloid	16
AAGTCTGCACATGTGT_16	1020	2741	2	0	singlet	T cells	16
AAGTCTGGTAAATACG_16	1169	2793	13	3	singlet	Endothelial	16
AAGTCTGGTCCCTACT_16	981	2317	2	0	singlet	T cells	16
AAGTCTGGTCCGTTAA_16	1673	5380	20	2	singlet	Myeloid	16
AAGTCTGGTTGTCGCG_16	917	2171	2	0	singlet	T cells	16
AAGTCTGTCACTTCAT_16	899	2295	2	0	singlet	T cells	16
AAGTCTGTCGAGAACG_16	5528	56573	21	2	doublet	Myeloid	16
AATCCAGAGAAGGACA_16	1049	2451	2	0	singlet	T cells	16
AATCCAGCAGTATAAG_16	1079	2602	8	0	singlet	T cells	16
AATCCAGCATGGTTGT_16	799	1908	2	0	singlet	T cells	16
AATCCAGGTCGATTGT_16	1160	2856	2	0	singlet	T cells	16
AATCCAGGTTGAACTC_16	3094	16179	6	2	singlet	Myeloid	16
AATCCAGTCCGCGGTA_16	788	1833	2	0	singlet	T cells	16
AATCGGTAGCCAGTTT_16	637	1564	20	2	singlet	Myeloid	16
AATCGGTCAAGTCTAC_16	776	1988	2	0	singlet	T cells	16
AATCGGTTCGAATGCT_16	1482	4149	2	0	singlet	T cells	16
AATCGGTTCGTTTATC_16	780	1855	2	0	singlet	T cells	16
AATCGGTTCTGGCGAC_16	780	1671	2	0	singlet	T cells	16
AATCGGTTCTGTGCAA_16	964	2318	2	0	singlet	T cells	16
ACACCAAAGGTGGGTT_16	1034	2545	8	0	singlet	T cells	16
ACACCAACACACATGT_16	1393	4400	2	0	singlet	T cells	16
ACACCAACAGGTCCAC_16	477	667	13	3	doublet	Endothelial	16
ACACCAACAGTTCATG_16	3244	17940	21	2	singlet	Myeloid	16
ACACCAAGTAGGACAC_16	1181	3659	20	2	singlet	Myeloid	16
ACACCAAGTTGCTCCT_16	799	1947	2	0	singlet	T cells	16
ACACCAATCCTATTCA_16	1457	3746	2	0	singlet	T cells	16
ACACCCTCATGGGAAC_16	786	1461	29	6	singlet	Alveolar	16
ACACCCTCATTGGCGC_16	580	1156	13	3	singlet	Endothelial	16
ACACCCTGTCCGTTAA_16	633	1337	13	3	singlet	Endothelial	16
ACACCCTTCCCAGGTG_16	1107	2568	2	0	singlet	T cells	16
ACACCCTTCTCGATGA_16	667	1507	29	6	singlet	Alveolar	16
ACACCCTTCTTGGGTA_16	334	510	29	6	singlet	Alveolar	16
ACACCGGAGCAGACTG_16	922	2157	29	6	singlet	Alveolar	16
ACACCGGCAGACACTT_16	2757	11398	13	3	singlet	Endothelial	16
ACACCGGCAGTCAGCC_16	868	2095	2	0	singlet	T cells	16
ACACCGGGTTCCAACA_16	680	1807	16	2	singlet	Myeloid	16
ACACCGGGTTCGTCTC_16	1015	2820	2	0	singlet	T cells	16
ACACCGGTCTGGCGTG_16	1070	2351	13	3	doublet	Endothelial	16
ACACTGAAGGAATCGC_16	862	2117	2	0	singlet	T cells	16
ACACTGACACTAAGTC_16	1478	5508	26	2	singlet	Myeloid	16
ACACTGACAGTTCCCT_16	608	1327	2	0	singlet	T cells	16
ACACTGACATAGACTC_16	607	1097	17	5	singlet	Fibroblasts	16
ACACTGAGTACCGAGA_16	5062	45526	6	2	doublet	Myeloid	16
ACACTGAGTCCATCCT_16	937	2739	2	0	singlet	T cells	16
ACACTGAGTCCGAACC_16	698	1525	13	3	singlet	Endothelial	16
ACACTGAGTGATAAGT_16	2534	9614	2	0	singlet	T cells	16
ACACTGAGTGTCTGAT_16	919	2093	2	0	singlet	T cells	16
ACACTGAGTTGAGTTC_16	950	2131	2	0	singlet	T cells	16
ACACTGATCACCCTCA_16	499	760	27	4	singlet	Cancer	16
ACACTGATCCTCATTA_16	1231	3125	2	0	singlet	T cells	16
ACACTGATCTCTGTCG_16	1170	2963	2	0	singlet	T cells	16
ACACTGATCTTTCCTC_16	1027	2062	8	0	singlet	T cells	16
ACAGCCGAGACAGACC_16	672	1360	2	0	singlet	T cells	16
ACAGCCGGTCGCCATG_16	1052	3209	4	1	singlet	B cells	16
ACAGCCGGTGTGTGCC_16	1178	3356	5	2	singlet	Myeloid	16
ACAGCCGTCGCATGAT_16	496	825	29	6	singlet	Alveolar	16
ACAGCTAAGACTACAA_16	1754	4893	32	3	singlet	Endothelial	16
ACAGCTAAGGCGTACA_16	639	1230	2	0	singlet	T cells	16
ACAGCTAAGTGCAAGC_16	453	773	2	0	singlet	T cells	16
ACAGCTACACCAACCG_16	3072	16755	36	6	singlet	Alveolar	16
ACAGCTACATTTGCTT_16	1056	2675	2	0	singlet	T cells	16
ACAGCTAGTAAATACG_16	557	1026	13	3	singlet	Endothelial	16
ACAGCTAGTCGGCATC_16	3339	18046	21	2	singlet	Myeloid	16
ACAGCTAGTGCACCAC_16	908	2303	2	0	singlet	T cells	16
ACAGCTATCACCTCGT_16	1337	3682	2	0	singlet	T cells	16
ACATACGCATGCAACT_16	1195	3006	2	0	singlet	T cells	16
ACATACGGTACGCTGC_16	1876	7218	26	2	singlet	Myeloid	16
ACATACGGTACTTCTT_16	717	2156	6	2	singlet	Myeloid	16
ACATACGGTCGCCATG_16	918	1793	32	3	singlet	Endothelial	16
ACATACGGTGCGAAAC_16	1031	2940	2	0	singlet	T cells	16
ACATACGGTGGGTCAA_16	1157	2950	2	0	singlet	T cells	16
ACATACGGTTCAGTAC_16	1668	5251	2	0	singlet	T cells	16
ACATACGTCACCCTCA_16	1003	2625	2	0	singlet	T cells	16
ACATACGTCCGATATG_16	3599	19804	21	2	singlet	Myeloid	16
ACATCAGAGAGGTACC_16	1182	3007	2	0	singlet	T cells	16
ACATCAGAGAGTGAGA_16	2590	8452	38	2	singlet	Myeloid	16
ACATCAGAGCAATATG_16	3586	22217	6	2	singlet	Myeloid	16
ACATCAGAGGCGCTCT_16	438	729	2	0	singlet	T cells	16
ACATCAGAGGTCATCT_16	805	1898	2	0	singlet	T cells	16
ACATCAGAGTCATGCT_16	508	892	2	0	singlet	T cells	16
ACATCAGCACCAGGTC_16	1097	3120	8	0	singlet	T cells	16
ACATCAGCAGGTCTCG_16	1572	5874	21	2	singlet	Myeloid	16
ACATCAGCATCCGTGG_16	1091	3216	2	0	singlet	T cells	16
ACATCAGGTGCACCAC_16	480	1168	20	2	singlet	Myeloid	16
ACATCAGTCAGAGACG_16	502	857	32	3	singlet	Endothelial	16
ACATCAGTCAGCACAT_16	1203	2669	8	0	singlet	T cells	16
ACATCAGTCATAAAGG_16	1380	3335	2	0	singlet	T cells	16
ACATCAGTCGGTGTTA_16	986	2611	20	2	singlet	Myeloid	16
ACATGGTAGAGGTTGC_16	826	1888	2	0	singlet	T cells	16
ACATGGTAGCACCGCT_16	4015	27508	21	2	singlet	Myeloid	16
ACATGGTAGCAGGTCA_16	2458	8269	29	6	singlet	Alveolar	16
ACATGGTCACAGACAG_16	816	1885	2	0	singlet	T cells	16
ACATGGTCACCATGTA_16	880	2108	2	0	singlet	T cells	16
ACATGGTGTACAGCAG_16	524	956	29	6	singlet	Alveolar	16
ACATGGTGTCATGCAT_16	1969	28612	7	1	doublet	B cells	16
ACATGGTTCCACTGGG_16	906	2111	8	0	singlet	T cells	16
ACATGGTTCGAGAGCA_16	357	573	13	3	singlet	Endothelial	16
ACATGGTTCTCGTATT_16	885	2232	2	0	singlet	T cells	16
ACCAGTAAGCACCGTC_16	794	2099	2	0	singlet	T cells	16
ACCAGTAAGCCAGGAT_16	3219	19041	21	2	singlet	Myeloid	16
ACCAGTAAGCTAACTC_16	3280	19629	21	2	singlet	Myeloid	16
ACCAGTAAGCTCCCAG_16	2728	10673	15	0	singlet	T cells	16
ACCAGTAAGGACACCA_16	763	1564	8	0	singlet	T cells	16
ACCAGTAAGGTGACCA_16	2271	8002	15	0	singlet	T cells	16
ACCAGTAGTTAGGGTG_16	689	2076	4	1	singlet	B cells	16
ACCAGTAGTTGAGTTC_16	919	2123	2	0	singlet	T cells	16
ACCAGTATCAGTGTTG_16	1837	5116	32	3	singlet	Endothelial	16
ACCAGTATCCATGAAC_16	3564	20436	21	2	singlet	Myeloid	16
ACCCACTCACCCAGTG_16	2016	8679	16	2	singlet	Myeloid	16
ACCCACTCAGATCCAT_16	1060	2943	2	0	singlet	T cells	16
ACCCACTCAGTTTACG_16	946	2217	13	3	singlet	Endothelial	16
ACCCACTCATCACGAT_16	1816	5665	20	2	singlet	Myeloid	16
ACCCACTTCTGCGACG_16	2182	6604	38	2	singlet	Myeloid	16
ACCGTAAAGAGGTTGC_16	919	2025	2	0	singlet	T cells	16
ACCGTAAAGTATTGGA_16	1045	2560	8	0	singlet	T cells	16
ACCGTAACAAAGGAAG_16	4047	23467	21	2	singlet	Myeloid	16
ACCGTAACAAGCGATG_16	3124	16948	21	2	singlet	Myeloid	16
ACCGTAAGTACTTAGC_16	896	1993	2	0	singlet	T cells	16
ACCGTAAGTTAAGACA_16	985	2778	20	2	singlet	Myeloid	16
ACCGTAATCAAGGCTT_16	474	931	13	3	doublet	Endothelial	16
ACCGTAATCCTATGTT_16	1569	5024	20	2	singlet	Myeloid	16
ACCGTAATCCTGCAGG_16	4337	30941	21	2	doublet	Myeloid	16
ACCTTTAAGATCCTGT_16	753	1546	2	0	singlet	T cells	16
ACCTTTAAGTAGATGT_16	812	1903	2	0	singlet	T cells	16
ACCTTTACACCCTATC_16	1199	3663	2	0	singlet	T cells	16
ACCTTTACAGGAACGT_16	990	2274	8	0	singlet	T cells	16
ACCTTTACATAGAAAC_16	455	863	2	0	singlet	T cells	16
ACCTTTATCACCACCT_16	1070	2436	8	0	singlet	T cells	16
ACCTTTATCCTAGGGC_16	833	1757	13	3	singlet	Endothelial	16
ACCTTTATCGCTAGCG_16	3013	14686	21	2	singlet	Myeloid	16
ACCTTTATCGGTTAAC_16	1015	2562	29	0	singlet	T cells	16
ACCTTTATCTCGTATT_16	995	2361	2	0	singlet	T cells	16
ACGAGCCAGACAGAGA_16	771	1683	2	0	singlet	T cells	16
ACGAGCCAGCTAACAA_16	982	1616	29	6	singlet	Alveolar	16
ACGAGCCCAAGCTGGA_16	5667	65763	6	2	doublet	Myeloid	16
ACGAGCCCAGACAAAT_16	1126	2498	8	0	singlet	T cells	16
ACGAGCCGTTCTGTTT_16	1090	2620	8	0	singlet	T cells	16
ACGAGCCTCCAGTAGT_16	1117	2872	13	3	singlet	Endothelial	16
ACGAGCCTCCCTCTTT_16	414	685	32	3	singlet	Endothelial	16
ACGAGCCTCGCCAAAT_16	697	1772	2	0	singlet	T cells	16
ACGAGCCTCGTCACGG_16	1334	5324	17	5	singlet	Fibroblasts	16
ACGAGGACAGACTCGC_16	644	1366	2	0	singlet	T cells	16
ACGAGGACAGCCAGAA_16	2513	11685	6	2	singlet	Myeloid	16
ACGAGGACATATACCG_16	1024	3121	2	0	singlet	T cells	16
ACGAGGAGTCCTAGCG_16	1438	4410	6	2	singlet	Myeloid	16
ACGAGGAGTCGCGAAA_16	869	2153	2	0	singlet	T cells	16
ACGAGGATCAACACTG_16	2008	7140	38	2	singlet	Myeloid	16
ACGAGGATCGGATGGA_16	2679	12004	6	2	singlet	Myeloid	16
ACGAGGATCTCTTGAT_16	1104	3069	2	0	singlet	T cells	16
ACGAGGATCTTTCCTC_16	1044	2417	8	0	singlet	T cells	16
ACGATACAGATTACCC_16	3221	15935	21	2	singlet	Myeloid	16
ACGATACAGCAGATCG_16	810	2015	2	0	singlet	T cells	16
ACGATACCAATGGTCT_16	1301	4499	4	1	singlet	B cells	16
ACGATACCACAGGCCT_16	3112	14490	36	6	singlet	Alveolar	16
ACGATACCAGGGTATG_16	814	2133	2	0	singlet	T cells	16
ACGATACGTAGCGTAG_16	2127	6183	17	5	singlet	Fibroblasts	16
ACGATACGTCTCCATC_16	868	2468	2	0	singlet	T cells	16
ACGATACGTGACGGTA_16	620	1381	2	0	singlet	T cells	16
ACGATACGTGATGATA_16	1144	2739	29	6	singlet	Alveolar	16
ACGATACGTTCCACTC_16	686	1303	2	0	singlet	T cells	16
ACGATACGTTTGGGCC_16	838	1535	30	5	singlet	Fibroblasts	16
ACGATACTCTCGCATC_16	1013	2480	2	0	singlet	T cells	16
ACGATGTAGATAGCAT_16	1907	6149	15	0	singlet	T cells	16
ACGATGTAGGGTTTCT_16	831	1997	8	0	singlet	T cells	16
ACGATGTAGTAGCGGT_16	1270	3303	2	0	singlet	T cells	16
ACGATGTCACTTACGA_16	458	735	29	6	singlet	Alveolar	16
ACGATGTGTCAGCTAT_16	504	1136	2	0	singlet	T cells	16
ACGATGTGTGAAAGAG_16	2977	15500	6	2	singlet	Myeloid	16
ACGATGTGTGAGTATA_16	1017	2266	2	0	singlet	T cells	16
ACGATGTTCTGTACGA_16	789	2242	2	0	singlet	T cells	16
ACGCAGCAGTGTTGAA_16	886	2904	4	1	singlet	B cells	16
ACGCAGCCAATGGTCT_16	912	2414	2	0	singlet	T cells	16
ACGCAGCCACACGCTG_16	3157	16023	4	1	singlet	B cells	16
ACGCAGCCACGAGGTA_16	905	2211	2	0	singlet	T cells	16
ACGCAGCCACTAGTAC_16	2965	15454	21	2	singlet	Myeloid	16
ACGCAGCGTACCAGTT_16	1373	4825	24	1	singlet	B cells	16
ACGCAGCGTAGTACCT_16	4493	33528	21	2	singlet	Myeloid	16
ACGCAGCTCAGTTCGA_16	897	2199	2	0	singlet	T cells	16
ACGCCAGAGAAACGCC_16	691	1815	2	0	singlet	T cells	16
ACGCCAGAGCTAGGCA_16	730	1776	2	0	singlet	T cells	16
ACGCCAGAGGCGATAC_16	779	1802	2	0	singlet	T cells	16
ACGCCAGCAGCTTCGG_16	646	1216	2	0	singlet	T cells	16
ACGCCAGGTGTCTGAT_16	287	523	20	2	singlet	Myeloid	16
ACGCCAGGTTTCCACC_16	146	573	18	6	singlet	Alveolar	16
ACGCCAGTCACAAACC_16	665	1495	20	2	singlet	Myeloid	16
ACGCCAGTCTGCAGTA_16	779	2181	2	0	singlet	T cells	16
ACGCCGAAGATGGCGT_16	771	1983	2	0	singlet	T cells	16
ACGCCGAAGCGTGAAC_16	921	2545	2	0	singlet	T cells	16
ACGCCGACAGATAATG_16	511	1167	14	2	singlet	Myeloid	16
ACGCCGACAGGTCCAC_16	655	1324	2	0	singlet	T cells	16
ACGCCGATCACATGCA_16	941	2595	13	3	singlet	Endothelial	16
ACGCCGATCCCTAACC_16	1150	3093	2	0	singlet	T cells	16
ACGCCGATCGTAGATC_16	1639	4031	2	0	singlet	T cells	16
ACGGAGAAGGCCCTTG_16	723	1666	2	0	singlet	T cells	16
ACGGAGACAATGAAAC_16	1031	2726	8	0	singlet	T cells	16
ACGGAGACACAGATTC_16	2370	9767	16	2	singlet	Myeloid	16
ACGGAGACAGATGAGC_16	627	1036	32	3	singlet	Endothelial	16
ACGGAGACAGTAAGCG_16	1710	5344	20	2	singlet	Myeloid	16
ACGGAGAGTCCGACGT_16	789	1453	29	6	singlet	Alveolar	16
ACGGAGAGTGCTGTAT_16	756	2143	2	0	singlet	T cells	16
ACGGAGATCAACGAAA_16	543	1486	6	2	singlet	Myeloid	16
ACGGAGATCCGGGTGT_16	892	2650	2	0	singlet	T cells	16
ACGGAGATCTTACCTA_16	298	564	0	0	singlet	T cells	16
ACGGCCAAGAATAGGG_16	736	1414	2	0	singlet	T cells	16
ACGGCCAAGACAGGCT_16	3315	19591	21	2	singlet	Myeloid	16
ACGGCCAAGTGGTCCC_16	1105	2753	13	3	singlet	Endothelial	16
ACGGCCACACGTCTCT_16	1004	2297	2	0	singlet	T cells	16
ACGGCCACAGCTGCAC_16	993	2338	2	0	singlet	T cells	16
ACGGCCATCACAGGCC_16	5051	48099	21	2	singlet	Myeloid	16
ACGGCCATCCGCGGTA_16	786	1853	2	0	singlet	T cells	16
ACGGCCATCTGTCTCG_16	932	2388	2	0	singlet	T cells	16
ACGGCCATCTTAACCT_16	1023	2252	2	0	singlet	T cells	16
ACGGGCTAGAGTACCG_16	1502	4727	2	0	singlet	T cells	16
ACGGGCTAGATGGCGT_16	1242	4052	2	0	singlet	T cells	16
ACGGGCTAGCTTTGGT_16	2487	10765	6	2	singlet	Myeloid	16
ACGGGCTAGGAGTACC_16	876	2018	13	3	singlet	Endothelial	16
ACGGGCTAGGTGCTTT_16	491	701	18	6	singlet	Alveolar	16
ACGGGCTAGTAGCGGT_16	809	1857	13	3	singlet	Endothelial	16
ACGGGCTAGTCCGGTC_16	623	1335	2	0	singlet	T cells	16
ACGGGCTCAAACGTGG_16	1127	3699	24	1	singlet	B cells	16
ACGGGCTCACACTGCG_16	609	1456	2	0	singlet	T cells	16
ACGGGCTCACTAAGTC_16	5126	45904	21	2	singlet	Myeloid	16
ACGGGCTCATGTAGTC_16	1011	2257	32	3	singlet	Endothelial	16
ACGGGCTGTAAGGATT_16	1031	2319	13	3	singlet	Endothelial	16
ACGGGCTGTCTCCCTA_16	927	2111	32	3	singlet	Endothelial	16
ACGGGCTGTGAGCGAT_16	1049	2611	13	3	doublet	Endothelial	16
ACGGGCTGTTCAACCA_16	380	557	22	6	singlet	Alveolar	16
ACGGGCTGTTTGCATG_16	845	2124	20	2	singlet	Myeloid	16
ACGGGCTTCAGGATCT_16	1345	4450	20	2	singlet	Myeloid	16
ACGGGCTTCCCTTGTG_16	1000	2893	20	2	singlet	Myeloid	16
ACGGGCTTCCGTAGGC_16	989	2476	2	0	singlet	T cells	16
ACGGGCTTCGTAGGTT_16	1216	3606	20	2	singlet	Myeloid	16
ACGGGCTTCTTCGGTC_16	679	1830	2	0	singlet	T cells	16
ACGGGTCAGAATGTGT_16	648	1181	13	3	singlet	Endothelial	16
ACGGGTCAGCGATTCT_16	3228	18520	21	2	singlet	Myeloid	16
ACGGGTCAGGGATCTG_16	1335	3114	29	6	singlet	Alveolar	16
ACGGGTCCACAGGAGT_16	3106	19671	21	2	singlet	Myeloid	16
ACGGGTCCAGTAAGCG_16	560	1029	2	0	singlet	T cells	16
ACGGGTCGTGTTTGGT_16	3303	21209	21	2	singlet	Myeloid	16
ACGGGTCTCTGCTTGC_16	514	865	13	3	doublet	Endothelial	16
ACGGGTCTCTTAGAGC_16	707	1402	2	0	singlet	T cells	16
ACGTCAAAGAAACGAG_16	913	2159	13	3	singlet	Endothelial	16
ACGTCAACAAGTTCTG_16	918	2127	2	0	singlet	T cells	16
ACGTCAACACAACTGT_16	749	1473	8	0	singlet	T cells	16
ACGTCAAGTACCAGTT_16	820	2021	2	0	singlet	T cells	16
ACGTCAAGTCCTGCTT_16	782	1836	2	0	singlet	T cells	16
ACGTCAAGTGGGTATG_16	2391	30977	7	1	doublet	B cells	16
ACGTCAAGTGGTAACG_16	975	2389	2	0	singlet	T cells	16
ACGTCAATCCACGTGG_16	917	2199	2	0	singlet	T cells	16
ACGTCAATCCGCAAGC_16	791	1979	2	0	singlet	T cells	16
ACTATCTCACAACGCC_16	461	734	13	3	singlet	Endothelial	16
ACTATCTCACATTCGA_16	469	817	2	0	singlet	T cells	16
ACTATCTCACGGACAA_16	381	603	0	0	singlet	T cells	16
ACTATCTTCAGCAACT_16	1384	4057	13	3	singlet	Endothelial	16
ACTATCTTCCCTCTTT_16	619	1060	13	3	singlet	Endothelial	16
ACTATCTTCTATCCCG_16	3732	20604	6	2	singlet	Myeloid	16
ACTGAACGTTAGATGA_16	1531	4816	37	1	singlet	B cells	16
ACTGAACTCGGAATCT_16	1061	2601	13	3	singlet	Endothelial	16
ACTGAACTCTGGAGCC_16	518	872	29	6	singlet	Alveolar	16
ACTGAGTAGACGACGT_16	944	2025	13	3	singlet	Endothelial	16
ACTGAGTAGGCTATCT_16	541	810	13	3	singlet	Endothelial	16
ACTGAGTGTGTGAAAT_16	2184	9746	6	2	singlet	Myeloid	16
ACTGAGTTCATACGGT_16	842	1946	2	0	singlet	T cells	16
ACTGATGAGAGTACCG_16	2503	8126	29	6	singlet	Alveolar	16
ACTGATGAGAGTCGGT_16	601	1240	13	3	singlet	Endothelial	16
ACTGATGAGCTAAACA_16	807	2032	2	0	singlet	T cells	16
ACTGATGAGTTAGGTA_16	949	2176	2	0	singlet	T cells	16
ACTGATGCAAACCCAT_16	700	1402	32	3	singlet	Endothelial	16
ACTGATGCACATCCGG_16	2153	8857	21	2	singlet	Myeloid	16
ACTGATGCATGGATGG_16	309	601	14	2	singlet	Myeloid	16
ACTGATGTCCCTCAGT_16	1303	3097	2	0	singlet	T cells	16
ACTGATGTCCCTTGTG_16	829	1860	32	3	singlet	Endothelial	16
ACTGATGTCGAGCCCA_16	594	1290	2	0	singlet	T cells	16
ACTGATGTCGGAATCT_16	1644	4940	20	2	singlet	Myeloid	16
ACTGCTCAGCTACCGC_16	823	1748	32	3	singlet	Endothelial	16
ACTGCTCAGTACTTGC_16	605	872	13	3	singlet	Endothelial	16
ACTGCTCCAACACGCC_16	978	2587	2	3	singlet	Endothelial	16
ACTGCTCCAGCATACT_16	3455	19856	21	2	singlet	Myeloid	16
ACTGCTCGTCCTGCTT_16	2262	7032	29	6	singlet	Alveolar	16
ACTGCTCGTGATAAGT_16	971	2212	2	0	singlet	T cells	16
ACTGCTCGTGATGCCC_16	1426	4635	20	2	singlet	Myeloid	16
ACTGCTCGTTAGGGTG_16	1093	2709	2	0	singlet	T cells	16
ACTGCTCTCATGCATG_16	2071	7214	38	2	singlet	Myeloid	16
ACTGCTCTCGAACGGA_16	1076	3345	4	1	singlet	B cells	16
ACTGTCCAGACACTAA_16	1128	3209	29	6	singlet	Alveolar	16
ACTGTCCAGATCCGAG_16	766	1631	13	3	singlet	Endothelial	16
ACTGTCCAGTGATCGG_16	850	1838	2	0	singlet	T cells	16
ACTGTCCCAACGATGG_16	1652	3855	29	6	singlet	Alveolar	16
ACTGTCCCAATGGACG_16	1049	2753	2	0	singlet	T cells	16
ACTGTCCGTAGGACAC_16	1588	4864	18	6	singlet	Alveolar	16
ACTGTCCGTGCCTGGT_16	2836	13831	36	6	singlet	Alveolar	16
ACTGTCCTCAGCTGGC_16	865	2463	2	0	singlet	T cells	16
ACTGTCCTCCAGTAGT_16	512	1379	2	0	singlet	T cells	16
ACTGTCCTCTTAACCT_16	1467	4185	20	2	singlet	Myeloid	16
ACTTACTAGAGTGACC_16	1306	3100	32	3	singlet	Endothelial	16
ACTTACTAGCTACCTA_16	895	3003	6	2	singlet	Myeloid	16
ACTTACTAGTAACCCT_16	833	2339	2	0	singlet	T cells	16
ACTTACTAGTACATGA_16	871	2294	2	0	singlet	T cells	16
ACTTACTAGTTACGGG_16	1437	4484	38	2	singlet	Myeloid	16
ACTTACTCAAAGTCAA_16	1136	2864	2	0	singlet	T cells	16
ACTTACTCACGTAAGG_16	839	2112	2	0	singlet	T cells	16
ACTTACTGTATGAAAC_16	730	1758	2	0	singlet	T cells	16
ACTTACTGTGGTCTCG_16	4041	25568	21	2	singlet	Myeloid	16
ACTTACTGTTCCACGG_16	1169	2778	2	0	singlet	T cells	16
ACTTACTTCACCGTAA_16	1941	5210	15	0	singlet	T cells	16
ACTTACTTCCGCGTTT_16	920	2358	2	0	singlet	T cells	16
ACTTACTTCCGCTGTT_16	362	548	14	2	singlet	Myeloid	16
ACTTACTTCCTTGGTC_16	1836	4676	32	3	singlet	Endothelial	16
ACTTGTTAGACAAAGG_16	723	1741	2	0	singlet	T cells	16
ACTTGTTAGGATGGTC_16	925	2105	8	0	singlet	T cells	16
ACTTGTTCATGCCCGA_16	884	2091	20	2	singlet	Myeloid	16
ACTTGTTGTCTGCCAG_16	1080	3127	20	2	singlet	Myeloid	16
ACTTGTTGTGTGAAAT_16	1764	6716	16	2	singlet	Myeloid	16
ACTTGTTTCACATACG_16	462	836	2	0	singlet	T cells	16
ACTTGTTTCATGCATG_16	346	662	0	0	singlet	T cells	16
ACTTGTTTCCTCGCAT_16	944	1987	2	0	singlet	T cells	16
ACTTGTTTCTTCTGGC_16	1076	2898	2	0	singlet	T cells	16
ACTTTCAAGACTTTCG_16	745	1875	2	0	singlet	T cells	16
ACTTTCAAGATATACG_16	2080	8750	6	2	singlet	Myeloid	16
ACTTTCAAGTGAAGTT_16	1167	2826	20	0	singlet	T cells	16
ACTTTCACACAGGAGT_16	874	2565	2	0	singlet	T cells	16
ACTTTCATCACGACTA_16	667	1179	13	3	singlet	Endothelial	16
ACTTTCATCATGGTCA_16	1536	4317	2	0	doublet	T cells	16
ACTTTCATCCTAAGTG_16	901	2340	2	0	singlet	T cells	16
ACTTTCATCTTAACCT_16	943	2791	2	0	singlet	T cells	16
AGAATAGAGAGTCGGT_16	1158	2599	2	0	singlet	T cells	16
AGAATAGCAACGATGG_16	483	707	10	4	singlet	Cancer	16
AGAATAGCAAGTCTAC_16	634	1281	2	0	singlet	T cells	16
AGAATAGCATCCCACT_16	1705	6172	6	2	singlet	Myeloid	16
AGAATAGGTACCGCTG_16	764	1935	2	0	singlet	T cells	16
AGAATAGGTAGTACCT_16	495	883	13	3	singlet	Endothelial	16
AGAATAGGTGGGTATG_16	863	1858	13	3	doublet	Endothelial	16
AGAATAGTCCCTCAGT_16	4266	27027	21	2	singlet	Myeloid	16
AGAATAGTCCTGCTTG_16	839	1627	29	6	singlet	Alveolar	16
AGAATAGTCGCAAGCC_16	1174	3017	2	0	singlet	T cells	16
AGAATAGTCTAACTGG_16	1704	4295	29	6	singlet	Alveolar	16
AGAATAGTCTGTCAAG_16	449	819	2	0	singlet	T cells	16
AGAATAGTCTTGAGGT_16	837	2006	2	0	singlet	T cells	16
AGACGTTAGGTGACCA_16	337	674	20	2	singlet	Myeloid	16
AGACGTTAGTGATCGG_16	1717	7335	16	2	singlet	Myeloid	16
AGACGTTCAAATTGCC_16	830	1503	29	6	singlet	Alveolar	16
AGACGTTCAACACCCG_16	3055	16524	21	2	singlet	Myeloid	16
AGACGTTCATGCGCAC_16	1012	3234	14	2	singlet	Myeloid	16
AGACGTTGTCTGCAAT_16	4661	32727	15	0	doublet	T cells	16
AGACGTTGTTCAGACT_16	2870	12742	6	2	singlet	Myeloid	16
AGACGTTTCCAAGTAC_16	756	2488	4	1	singlet	B cells	16
AGACGTTTCCACTCCA_16	1023	2624	2	0	singlet	T cells	16
AGACGTTTCGTCTGAA_16	689	1157	13	3	singlet	Endothelial	16
AGAGCGAAGAGACTTA_16	1596	6270	21	2	singlet	Myeloid	16
AGAGCGACAGTATAAG_16	898	2126	8	0	singlet	T cells	16
AGAGCGAGTAACGTTC_16	1196	2771	2	0	singlet	T cells	16
AGAGCGAGTAAGGGCT_16	1922	5036	32	3	singlet	Endothelial	16
AGAGCGAGTCCCTTGT_16	630	1473	2	0	singlet	T cells	16
AGAGCGAGTCGAATCT_16	385	872	13	3	singlet	Endothelial	16
AGAGCGAGTTAAAGTG_16	399	639	13	3	singlet	Endothelial	16
AGAGCGATCCACGACG_16	1049	2868	2	0	singlet	T cells	16
AGAGCGATCTACCAGA_16	886	1894	8	0	singlet	T cells	16
AGAGCTTAGAGTGACC_16	480	724	13	3	singlet	Endothelial	16
AGAGCTTCAAGAGGCT_16	1366	2956	29	6	singlet	Alveolar	16
AGAGCTTCAATGACCT_16	930	3271	2	0	singlet	T cells	16
AGAGCTTGTCATCGGC_16	1024	2279	8	0	singlet	T cells	16
AGAGCTTGTCTAGAGG_16	622	1358	24	1	singlet	B cells	16
AGAGCTTGTTCTGAAC_16	875	2211	17	5	singlet	Fibroblasts	16
AGAGCTTTCAAACAAG_16	480	727	13	3	doublet	Endothelial	16
AGAGCTTTCAGGCGAA_16	831	2165	2	0	singlet	T cells	16
AGAGCTTTCGCCCTTA_16	1861	4731	29	6	singlet	Alveolar	16
AGAGTGGCATACGCTA_16	1280	2763	10	4	singlet	Cancer	16
AGAGTGGGTAGCGTAG_16	899	2152	2	0	singlet	T cells	16
AGAGTGGGTGCACCAC_16	324	605	14	2	singlet	Myeloid	16
AGAGTGGTCCAAGCCG_16	2865	17033	21	2	singlet	Myeloid	16
AGAGTGGTCCACGTTC_16	473	655	16	2	singlet	Myeloid	16
AGAGTGGTCGTACCGG_16	1056	2159	32	3	singlet	Endothelial	16
AGAGTGGTCTACCAGA_16	874	2093	2	3	singlet	Endothelial	16
AGATCTGAGGCAAAGA_16	332	515	30	5	singlet	Fibroblasts	16
AGATCTGAGGCTAGCA_16	913	1790	32	3	singlet	Endothelial	16
AGATCTGCACTACAGT_16	850	1982	8	0	singlet	T cells	16
AGATCTGCAGAGTGTG_16	791	1683	2	0	singlet	T cells	16
AGATCTGGTACTCGCG_16	874	2227	20	2	singlet	Myeloid	16
AGATCTGGTATCACCA_16	994	2278	2	0	singlet	T cells	16
AGATCTGGTGAAATCA_16	635	1255	17	5	singlet	Fibroblasts	16
AGATCTGGTGAGTATA_16	1033	2364	13	3	singlet	Endothelial	16
AGATCTGTCCGTCATC_16	2474	10487	17	5	singlet	Fibroblasts	16
AGATCTGTCCTTCAAT_16	4803	37854	21	2	singlet	Myeloid	16
AGATCTGTCTGGCGTG_16	731	1584	2	0	singlet	T cells	16
AGATTGCAGGTGTTAA_16	2813	13284	21	2	singlet	Myeloid	16
AGATTGCGTGAGGGTT_16	682	1359	2	0	singlet	T cells	16
AGATTGCGTTTACTCT_16	505	1025	2	0	singlet	T cells	16
AGATTGCTCAATCTCT_16	292	538	14	2	singlet	Myeloid	16
AGATTGCTCATGCATG_16	877	2408	2	0	singlet	T cells	16
AGATTGCTCTACTATC_16	737	1512	2	0	singlet	T cells	16
AGCAGCCAGAACTGTA_16	1154	2732	8	0	singlet	T cells	16
AGCAGCCCAGACGTAG_16	2017	8571	6	2	singlet	Myeloid	16
AGCAGCCCAGCTGTAT_16	1344	3244	2	0	singlet	T cells	16
AGCAGCCGTCTCTCGT_16	2198	8387	36	6	singlet	Alveolar	16
AGCAGCCGTGTAATGA_16	491	1077	20	2	singlet	Myeloid	16
AGCAGCCTCTTTCCTC_16	1091	2868	8	0	singlet	T cells	16
AGCATACAGAGGGATA_16	655	1528	8	0	singlet	T cells	16
AGCATACAGAGGTTGC_16	1245	2814	29	6	singlet	Alveolar	16
AGCATACAGCACACAG_16	3101	14787	21	2	singlet	Myeloid	16
AGCATACAGCGTGAGT_16	940	2179	2	0	singlet	T cells	16
AGCATACCAAGGTTCT_16	860	1951	2	0	singlet	T cells	16
AGCATACCACGACTCG_16	5358	35831	13	3	doublet	Endothelial	16
AGCATACTCAGAGGTG_16	368	591	13	3	singlet	Endothelial	16
AGCATACTCCTAGTGA_16	1061	4137	2	0	singlet	T cells	16
AGCATACTCGCAAACT_16	1372	3332	13	3	singlet	Endothelial	16
AGCATACTCGGAATCT_16	2347	9331	21	2	singlet	Myeloid	16
AGCATACTCTAACGGT_16	5548	31830	18	6	singlet	Alveolar	16
AGCATACTCTCCCTGA_16	781	1254	27	4	singlet	Cancer	16
AGCCTAAAGGTTACCT_16	437	802	32	3	singlet	Endothelial	16
AGCCTAAAGTGTACGG_16	891	1846	32	3	singlet	Endothelial	16
AGCCTAACAGACAAGC_16	2564	8651	17	5	singlet	Fibroblasts	16
AGCCTAACATGCTGGC_16	574	1082	20	2	singlet	Myeloid	16
AGCCTAATCTTAGAGC_16	950	2012	8	0	singlet	T cells	16
AGCGGTCAGAAACCTA_16	1391	3265	29	6	singlet	Alveolar	16
AGCGGTCAGTGAACAT_16	1099	2269	29	6	singlet	Alveolar	16
AGCGGTCCAACTTGAC_16	1126	3384	2	0	singlet	T cells	16
AGCGGTCGTACAGTTC_16	2127	8046	38	2	singlet	Myeloid	16
AGCGGTCGTAGTACCT_16	563	1196	8	0	singlet	T cells	16
AGCGGTCGTCCAGTGC_16	929	2506	20	2	singlet	Myeloid	16
AGCGGTCTCAGTCAGT_16	863	2487	2	0	singlet	T cells	16
AGCGTATCAGACGTAG_16	1351	4430	24	1	singlet	B cells	16
AGCGTATGTCAGAAGC_16	526	843	30	5	singlet	Fibroblasts	16
AGCGTATGTCCTGCTT_16	747	1893	20	2	singlet	Myeloid	16
AGCGTATTCAGGTTCA_16	926	2425	2	0	singlet	T cells	16
AGCGTATTCTGTTTGT_16	676	1738	2	0	singlet	T cells	16
AGCGTCGGTAAACACA_16	605	1574	6	2	singlet	Myeloid	16
AGCGTCGGTATATCCG_16	612	1114	2	0	singlet	T cells	16
AGCGTCGGTATTACCG_16	2121	9837	21	2	singlet	Myeloid	16
AGCGTCGGTTCCCTTG_16	3346	17519	15	0	singlet	T cells	16
AGCGTCGTCAACGAAA_16	364	536	10	4	singlet	Cancer	16
AGCGTCGTCCAAAGTC_16	765	2005	0	0	singlet	T cells	16
AGCGTCGTCGCGTTTC_16	1700	4477	30	5	singlet	Fibroblasts	16
AGCGTCGTCTGATTCT_16	342	864	17	5	singlet	Fibroblasts	16
AGCGTCGTCTGCTGCT_16	893	2086	13	3	singlet	Endothelial	16
AGCGTCGTCTTAGAGC_16	660	1300	2	0	singlet	T cells	16
AGCTCCTCAAGCCGTC_16	407	717	20	2	singlet	Myeloid	16
AGCTCCTCAATCTGCA_16	926	2426	2	0	singlet	T cells	16
AGCTCCTCATTAGGCT_16	890	2700	4	1	singlet	B cells	16
AGCTCCTGTAGTGAAT_16	1481	3664	29	6	singlet	Alveolar	16
AGCTCCTTCACGAAGG_16	294	629	32	3	singlet	Endothelial	16
AGCTCCTTCATACGGT_16	3460	21543	6	2	singlet	Myeloid	16
AGCTCCTTCTACCAGA_16	605	1154	2	0	singlet	T cells	16
AGCTCTCAGAGTAATC_16	1002	2907	2	0	singlet	T cells	16
AGCTCTCAGATTACCC_16	1820	5987	20	2	singlet	Myeloid	16
AGCTCTCAGCCACTAT_16	855	2005	13	3	singlet	Endothelial	16
AGCTCTCAGCGCCTTG_16	1549	5148	17	5	singlet	Fibroblasts	16
AGCTCTCAGGGCTTGA_16	2873	17655	6	2	singlet	Myeloid	16
AGCTCTCCAGGCGATA_16	519	1060	32	3	singlet	Endothelial	16
AGCTCTCCAGTATAAG_16	1140	2594	2	0	singlet	T cells	16
AGCTCTCGTGATGTGG_16	938	2332	2	0	singlet	T cells	16
AGCTCTCGTTGCTCCT_16	554	905	13	3	singlet	Endothelial	16
AGCTCTCTCCCTTGCA_16	922	2471	2	0	singlet	T cells	16
AGCTCTCTCCTAGGGC_16	697	1513	13	3	singlet	Endothelial	16
AGCTCTCTCTAACCGA_16	787	1880	20	2	singlet	Myeloid	16
AGCTCTCTCTCCAGGG_16	1424	4017	2	0	singlet	T cells	16
AGCTTGACAAGCCCAC_16	1402	4631	4	1	singlet	B cells	16
AGCTTGACAAGTAGTA_16	2987	13261	21	2	singlet	Myeloid	16
AGCTTGACAATCCGAT_16	1071	2410	13	3	singlet	Endothelial	16
AGCTTGACAGCCTATA_16	803	2017	2	0	singlet	T cells	16
AGCTTGATCACCTTAT_16	3712	20044	21	2	singlet	Myeloid	16
AGCTTGATCATGGTCA_16	1336	3311	13	3	singlet	Endothelial	16
AGCTTGATCCGCATCT_16	1080	2460	8	0	singlet	T cells	16
AGCTTGATCCTTCAAT_16	612	1020	13	3	singlet	Endothelial	16
AGGCCACAGGAGTAGA_16	2128	7511	21	2	singlet	Myeloid	16
AGGCCACAGTGGTCCC_16	520	852	30	4	singlet	Cancer	16
AGGCCACCAATGAAAC_16	1118	2375	13	3	singlet	Endothelial	16
AGGCCACCAGCGATCC_16	823	1978	2	0	singlet	T cells	16
AGGCCACGTCAAACTC_16	1988	7615	6	2	singlet	Myeloid	16
AGGCCGTCACCCAGTG_16	1066	2565	32	3	singlet	Endothelial	16
AGGCCGTCAGCTGCAC_16	679	1542	20	2	singlet	Myeloid	16
AGGCCGTCATGAAGTA_16	3546	21210	21	2	singlet	Myeloid	16
AGGCCGTCATGGGAAC_16	1587	4426	17	5	singlet	Fibroblasts	16
AGGCCGTTCATGTAGC_16	1162	2694	2	0	singlet	T cells	16
AGGCCGTTCCGCATAA_16	2139	6433	29	6	singlet	Alveolar	16
AGGGAGTCAGTTAACC_16	458	628	10	4	singlet	Cancer	16
AGGGAGTGTACGCACC_16	1033	2643	2	0	singlet	T cells	16
AGGGAGTGTCTCTCGT_16	353	599	13	3	singlet	Endothelial	16
AGGGAGTTCACCCTCA_16	973	3314	2	0	singlet	T cells	16
AGGGAGTTCTCAAACG_16	4157	30873	21	2	singlet	Myeloid	16
AGGGATGAGATATACG_16	3253	16772	36	6	singlet	Alveolar	16
AGGGATGAGGGATACC_16	591	1044	32	3	singlet	Endothelial	16
AGGGATGCACCACGTG_16	635	1325	2	0	singlet	T cells	16
AGGGATGGTCGGCACT_16	863	1994	6	2	singlet	Myeloid	16
AGGGATGGTGAGTATA_16	682	1426	13	3	singlet	Endothelial	16
AGGGATGTCACCCGAG_16	971	1938	17	5	singlet	Fibroblasts	16
AGGGATGTCTCGTTTA_16	824	1782	13	3	singlet	Endothelial	16
AGGGATGTCTTAGAGC_16	942	3222	4	1	singlet	B cells	16
AGGGTGAAGCAATCTC_16	708	1966	2	0	singlet	T cells	16
AGGGTGAAGCCAGGAT_16	472	879	13	3	singlet	Endothelial	16
AGGGTGAAGGCAATTA_16	1436	4265	20	2	singlet	Myeloid	16
AGGGTGAAGTGTTTGC_16	1314	3286	8	0	singlet	T cells	16
AGGGTGACACATCCAA_16	1008	2461	2	0	singlet	T cells	16
AGGGTGAGTTGTGGCC_16	779	1484	13	3	singlet	Endothelial	16
AGGGTGATCAGAGCTT_16	1841	4522	29	6	singlet	Alveolar	16
AGGGTGATCATAAAGG_16	624	1351	2	0	singlet	T cells	16
AGGTCATAGTACGATA_16	3956	17655	6	2	singlet	Myeloid	16
AGGTCATCAATGCCAT_16	905	2324	2	0	singlet	T cells	16
AGGTCATCAGGTCCAC_16	1767	10158	6	2	singlet	Myeloid	16
AGGTCATGTGTTAAGA_16	430	629	10	4	singlet	Cancer	16
AGGTCATTCGGTGTTA_16	2239	5978	29	6	singlet	Alveolar	16
AGGTCCGAGCCCAATT_16	623	1140	30	5	singlet	Fibroblasts	16
AGGTCCGAGGAACTGC_16	348	617	2	0	singlet	T cells	16
AGGTCCGGTTAAAGTG_16	1424	4402	20	2	singlet	Myeloid	16
AGGTCCGTCAGAAATG_16	633	1275	29	6	singlet	Alveolar	16
AGTAGTCAGTGAACAT_16	791	1478	13	3	singlet	Endothelial	16
AGTAGTCCACGACTCG_16	1717	4167	13	3	doublet	Endothelial	16
AGTAGTCCACTAAGTC_16	787	2390	2	0	singlet	T cells	16
AGTAGTCCAGGCTCAC_16	675	1375	2	0	singlet	T cells	16
AGTAGTCCATATGGTC_16	1055	2555	2	0	singlet	T cells	16
AGTAGTCGTCTCTCGT_16	862	1716	29	6	singlet	Alveolar	16
AGTAGTCGTCTCTTAT_16	918	1825	29	6	singlet	Alveolar	16
AGTAGTCGTGGCGAAT_16	983	4233	2	0	singlet	T cells	16
AGTAGTCGTTCGTGAT_16	2297	11361	16	2	singlet	Myeloid	16
AGTAGTCTCAAACAAG_16	1088	3615	2	0	singlet	T cells	16
AGTAGTCTCTGTCTAT_16	792	1659	32	3	singlet	Endothelial	16
AGTCTTTAGGCCCTTG_16	1138	3151	20	2	singlet	Myeloid	16
AGTCTTTAGTCTCGGC_16	2140	6591	29	6	singlet	Alveolar	16
AGTCTTTAGTGTACTC_16	427	732	2	0	singlet	T cells	16
AGTCTTTCACATCCAA_16	1438	3436	2	0	singlet	T cells	16
AGTCTTTCATCCCACT_16	744	1636	13	3	singlet	Endothelial	16
AGTCTTTCATTAACCG_16	883	2359	8	0	singlet	T cells	16
AGTCTTTGTAGCGTGA_16	372	561	29	6	singlet	Alveolar	16
AGTCTTTGTAGGAGTC_16	1041	2320	2	0	singlet	T cells	16
AGTCTTTGTCCGAAGA_16	309	505	14	2	singlet	Myeloid	16
AGTCTTTTCGCCCTTA_16	2582	12374	6	2	singlet	Myeloid	16
AGTCTTTTCGGATGGA_16	893	2068	29	6	singlet	Alveolar	16
AGTCTTTTCTGACCTC_16	550	1018	13	3	singlet	Endothelial	16
AGTGAGGAGAGCCTAG_16	2684	15196	21	2	singlet	Myeloid	16
AGTGAGGCAGGACGTA_16	1217	3051	4	1	singlet	B cells	16
AGTGAGGGTATGAAAC_16	1808	5384	38	2	singlet	Myeloid	16
AGTGAGGGTCCAGTAT_16	940	2181	2	0	singlet	T cells	16
AGTGAGGGTCTAAACC_16	1075	2669	8	0	singlet	T cells	16
AGTGAGGGTTAAGACA_16	940	2397	2	0	singlet	T cells	16
AGTGAGGGTTTAGGAA_16	398	629	29	6	singlet	Alveolar	16
AGTGAGGTCGCGCCAA_16	823	2434	4	1	singlet	B cells	16
AGTGAGGTCTATGTGG_16	1234	3895	2	0	singlet	T cells	16
AGTGGGAAGATGTAAC_16	895	1849	2	0	singlet	T cells	16
AGTGGGAAGTAAGTAC_16	4745	24081	17	5	singlet	Fibroblasts	16
AGTGGGAAGTTCGCAT_16	848	2018	2	0	singlet	T cells	16
AGTGGGACAAACTGCT_16	977	2275	2	0	singlet	T cells	16
AGTGGGACAAGTTAAG_16	1757	4345	29	6	singlet	Alveolar	16
AGTGGGACAATAGCAA_16	977	2391	2	0	singlet	T cells	16
AGTGGGACACTTAACG_16	2468	12004	21	2	singlet	Myeloid	16
AGTGGGAGTCACCTAA_16	717	1641	2	0	singlet	T cells	16
AGTGGGAGTTAAAGTG_16	4214	22129	21	2	singlet	Myeloid	16
AGTGGGAGTTCGTGAT_16	808	2007	20	2	singlet	Myeloid	16
AGTGGGATCTGCTTGC_16	846	3035	2	0	singlet	T cells	16
AGTGTCAAGATCCGAG_16	1715	5739	6	2	singlet	Myeloid	16
AGTGTCAAGCGCCTTG_16	1236	2986	2	0	singlet	T cells	16
AGTGTCACAAAGCGGT_16	2818	16365	21	2	singlet	Myeloid	16
AGTGTCACAAGGTGTG_16	3497	23790	21	2	singlet	Myeloid	16
AGTGTCACACATGTGT_16	1946	7340	20	2	singlet	Myeloid	16
AGTGTCACACCAACCG_16	731	1626	2	0	singlet	T cells	16
AGTGTCACACCGAAAG_16	2566	8662	32	3	doublet	Endothelial	16
AGTGTCACACTGAAGG_16	595	1011	13	3	singlet	Endothelial	16
AGTGTCACATGCCTTC_16	1961	6582	2	0	singlet	T cells	16
AGTGTCATCATCGATG_16	2922	13523	21	2	singlet	Myeloid	16
AGTGTCATCTAGCACA_16	1164	2753	29	6	singlet	Alveolar	16
AGTGTCATCTTATCTG_16	968	2495	2	0	singlet	T cells	16
AGTTGGTAGCAATATG_16	3414	20315	6	2	singlet	Myeloid	16
AGTTGGTAGCTGCAAG_16	1037	2409	2	0	singlet	T cells	16
AGTTGGTCAATGAAAC_16	1043	2054	2	0	singlet	T cells	16
AGTTGGTCATGCCCGA_16	873	1579	32	3	singlet	Endothelial	16
AGTTGGTGTACCGTAT_16	703	1933	2	0	singlet	T cells	16
AGTTGGTGTACGAAAT_16	690	1566	2	0	singlet	T cells	16
AGTTGGTGTCTCTCGT_16	2858	16050	21	2	singlet	Myeloid	16
ATAACGCCAATCACAC_16	822	1665	13	3	singlet	Endothelial	16
ATAACGCCACGAAATA_16	1211	3430	2	0	singlet	T cells	16
ATAACGCCAGGGTTAG_16	834	1772	13	3	singlet	Endothelial	16
ATAACGCCAGTCAGCC_16	358	2761	7	1	singlet	B cells	16
ATAACGCGTGCAACGA_16	354	537	22	4	singlet	Cancer	16
ATAACGCGTGTTTGGT_16	1176	3335	4	1	singlet	B cells	16
ATAAGAGAGAGTAATC_16	1497	3466	32	3	singlet	Endothelial	16
ATAAGAGAGCTTCGCG_16	1005	2224	2	0	singlet	T cells	16
ATAAGAGCACCTGGTG_16	910	2322	2	0	singlet	T cells	16
ATAAGAGCACTCGACG_16	692	1619	2	0	singlet	T cells	16
ATAAGAGGTCGAGTTT_16	1280	3689	6	2	singlet	Myeloid	16
ATAAGAGTCCCAAGTA_16	877	2723	2	0	singlet	T cells	16
ATAAGAGTCCGTTGCT_16	379	617	0	0	singlet	T cells	16
ATAAGAGTCCTTGGTC_16	1409	3870	2	0	singlet	T cells	16
ATAAGAGTCGGCCGAT_16	3236	17862	6	2	singlet	Myeloid	16
ATAAGAGTCTGACCTC_16	515	818	32	3	singlet	Endothelial	16
ATAGACCAGCCCGAAA_16	419	699	13	3	doublet	Endothelial	16
ATAGACCAGGCTAGGT_16	969	2321	2	0	singlet	T cells	16
ATAGACCAGGTGCTAG_16	1096	2815	2	0	singlet	T cells	16
ATAGACCCAGTTAACC_16	660	1559	2	0	singlet	T cells	16
ATAGACCCATGGATGG_16	219	512	14	2	singlet	Myeloid	16
ATAGACCGTCTGCAAT_16	183	906	7	1	singlet	B cells	16
ATAGACCGTGGCTCCA_16	1191	2807	20	2	singlet	Myeloid	16
ATAGACCTCAAAGACA_16	2191	6615	16	2	singlet	Myeloid	16
ATAGACCTCCATGCTC_16	1035	3095	2	0	singlet	T cells	16
ATAGACCTCTAAGCCA_16	948	2232	2	0	singlet	T cells	16
ATAGACCTCTGCCCTA_16	1758	5298	37	1	singlet	B cells	16
ATCACGAAGACAGACC_16	1048	2988	2	0	singlet	T cells	16
ATCACGAAGACCTTTG_16	603	998	27	4	singlet	Cancer	16
ATCACGAAGCAGACTG_16	683	1706	8	0	singlet	T cells	16
ATCACGAAGGCAGTCA_16	740	1980	2	0	singlet	T cells	16
ATCACGACAATGTTGC_16	767	1651	2	0	singlet	T cells	16
ATCACGACACAAGTAA_16	586	1090	29	6	singlet	Alveolar	16
ATCACGACACGCGAAA_16	427	818	20	2	singlet	Myeloid	16
ATCACGACAGCTGTGC_16	748	1611	2	0	singlet	T cells	16
ATCACGAGTTAGATGA_16	3222	17674	36	6	singlet	Alveolar	16
ATCACGATCGAATGGG_16	717	1713	2	0	singlet	T cells	16
ATCACGATCGCCAGCA_16	719	1572	13	3	singlet	Endothelial	16
ATCATCTAGACAGGCT_16	938	2277	2	0	singlet	T cells	16
ATCATCTAGAGAGCTC_16	350	515	10	4	singlet	Cancer	16
ATCATCTAGCTAGCCC_16	736	1694	2	0	singlet	T cells	16
ATCATCTAGGACACCA_16	773	1758	2	0	singlet	T cells	16
ATCATCTAGGTTACCT_16	381	828	29	6	singlet	Alveolar	16
ATCATCTAGTGCGATG_16	991	2455	2	0	singlet	T cells	16
ATCATCTCAAAGGAAG_16	298	507	29	6	singlet	Alveolar	16
ATCATCTCAGGTGGAT_16	323	668	2	0	singlet	T cells	16
ATCATCTGTGAGCGAT_16	842	2192	2	0	singlet	T cells	16
ATCATCTGTGGGTCAA_16	830	2705	6	2	singlet	Myeloid	16
ATCATCTGTGTGAAAT_16	759	1483	13	3	singlet	Endothelial	16
ATCATCTTCACGAAGG_16	926	1931	32	3	singlet	Endothelial	16
ATCATCTTCCACGTTC_16	753	1561	29	6	singlet	Alveolar	16
ATCATCTTCTCAAACG_16	3432	17394	21	2	singlet	Myeloid	16
ATCATGGAGTAACCCT_16	1055	2693	8	0	singlet	T cells	16
ATCATGGCAGGGTATG_16	523	885	13	3	singlet	Endothelial	16
ATCATGGGTGGTACAG_16	177	863	7	1	singlet	B cells	16
ATCATGGGTTGAACTC_16	1052	3301	2	0	singlet	T cells	16
ATCATGGTCAAACGGG_16	1220	4235	2	0	singlet	T cells	16
ATCATGGTCCTCAATT_16	814	1591	2	1	singlet	B cells	16
ATCCACCAGAATCTCC_16	1357	3897	13	3	singlet	Endothelial	16
ATCCACCAGGCTACGA_16	350	511	29	6	singlet	Alveolar	16
ATCCACCAGGTACTCT_16	637	1019	29	6	singlet	Alveolar	16
ATCCACCGTATATCCG_16	1228	2973	2	0	singlet	T cells	16
ATCCACCGTCGCATCG_16	3073	15646	36	6	singlet	Alveolar	16
ATCCACCGTCGGGTCT_16	721	1499	2	0	singlet	T cells	16
ATCCACCGTTCCACTC_16	2389	9989	38	2	singlet	Myeloid	16
ATCCACCTCATGTCCC_16	1080	2847	2	0	singlet	T cells	16
ATCCGAAAGGCCCGTT_16	1091	2562	32	3	singlet	Endothelial	16
ATCCGAAAGTGCTGCC_16	1293	3596	17	5	singlet	Fibroblasts	16
ATCCGAACAGATGGGT_16	980	3527	2	0	singlet	T cells	16
ATCCGAATCATGCAAC_16	822	2125	4	1	singlet	B cells	16
ATCCGAATCGAACTGT_16	3711	22233	21	2	singlet	Myeloid	16
ATCCGAATCTTGCCGT_16	5009	33407	36	6	singlet	Alveolar	16
ATCGAGTAGCTACCGC_16	230	950	29	6	singlet	Alveolar	16
ATCGAGTAGGACTGGT_16	948	2755	4	1	singlet	B cells	16
ATCGAGTCAAGTCTAC_16	1193	3195	3	0	singlet	T cells	16
ATCGAGTCACCGATAT_16	1020	2376	13	3	singlet	Endothelial	16
ATCGAGTCACTAGTAC_16	3011	17102	21	2	singlet	Myeloid	16
ATCGAGTCAGTGAGTG_16	2321	17374	7	1	doublet	B cells	16
ATCGAGTCATCGGGTC_16	3532	19642	21	2	singlet	Myeloid	16
ATCGAGTGTAATCGTC_16	597	1498	24	1	singlet	B cells	16
ATCGAGTGTACTCAAC_16	3790	21494	21	2	singlet	Myeloid	16
ATCGAGTGTAGAGTGC_16	1301	3637	38	2	singlet	Myeloid	16
ATCGAGTGTCCATCCT_16	1159	3597	20	2	singlet	Myeloid	16
ATCGAGTTCACATAGC_16	3310	18326	36	6	singlet	Alveolar	16
ATCGAGTTCCGCGGTA_16	4222	28276	21	2	singlet	Myeloid	16
ATCGAGTTCGTCTGCT_16	2904	20090	21	2	singlet	Myeloid	16
ATCGAGTTCGTGTAGT_16	364	1063	14	2	singlet	Myeloid	16
ATCTACTAGACTGTAA_16	452	830	2	0	singlet	T cells	16
ATCTACTAGTACGCCC_16	939	2155	0	0	singlet	T cells	16
ATCTACTAGTACGTAA_16	1487	3633	29	6	singlet	Alveolar	16
ATCTACTAGTGACTCT_16	998	2119	29	6	singlet	Alveolar	16
ATCTACTCAACTTGAC_16	3340	17955	21	2	singlet	Myeloid	16
ATCTACTCAATGGACG_16	3036	11578	15	0	singlet	T cells	16
ATCTACTCACCAGCAC_16	642	1439	32	3	singlet	Endothelial	16
ATCTACTGTACTTAGC_16	1033	2639	2	0	singlet	T cells	16
ATCTACTGTCCGACGT_16	4253	30952	21	2	singlet	Myeloid	16
ATCTACTGTGGCCCTA_16	494	975	17	5	singlet	Fibroblasts	16
ATCTACTGTTTGGGCC_16	981	2621	2	0	singlet	T cells	16
ATCTACTTCACCACCT_16	1037	2745	13	3	singlet	Endothelial	16
ATCTACTTCAGTCAGT_16	3651	14262	13	3	singlet	Endothelial	16
ATCTACTTCATCATTC_16	408	607	22	4	singlet	Cancer	16
ATCTACTTCCCGGATG_16	1131	2574	2	0	singlet	T cells	16
ATCTACTTCTTGTACT_16	848	1834	13	3	singlet	Endothelial	16
ATCTGCCAGATGCCTT_16	1142	2836	2	0	singlet	T cells	16
ATCTGCCAGCACGCCT_16	582	956	29	6	singlet	Alveolar	16
ATCTGCCAGCCTCGTG_16	908	2049	13	3	singlet	Endothelial	16
ATCTGCCAGGAGTTGC_16	1135	2364	6	2	singlet	Myeloid	16
ATCTGCCAGGTGCTAG_16	574	1067	20	2	singlet	Myeloid	16
ATCTGCCCAACACCCG_16	886	2104	2	0	singlet	T cells	16
ATCTGCCCACAGACAG_16	1172	3135	29	6	singlet	Alveolar	16
ATCTGCCCACAGCGTC_16	706	1598	13	3	singlet	Endothelial	16
ATCTGCCCACCCATGG_16	868	2009	2	0	singlet	T cells	16
ATCTGCCCAGACGCTC_16	467	1091	2	0	singlet	T cells	16
ATCTGCCCAGATCTGT_16	1057	2904	2	0	singlet	T cells	16
ATCTGCCGTAAACACA_16	914	2830	2	0	singlet	T cells	16
ATCTGCCGTGAGGGAG_16	390	648	13	3	singlet	Endothelial	16
ATCTGCCGTTAAAGAC_16	834	1825	32	3	singlet	Endothelial	16
ATCTGCCTCCCAAGAT_16	542	984	13	3	singlet	Endothelial	16
ATCTGCCTCCTAGGGC_16	1289	3914	2	0	singlet	T cells	16
ATCTGCCTCGATAGAA_16	1032	3012	13	3	singlet	Endothelial	16
ATCTGCCTCGGAGGTA_16	646	1400	20	2	singlet	Myeloid	16
ATCTGCCTCTTGAGAC_16	867	2467	13	3	singlet	Endothelial	16
ATGAGGGAGTACTTGC_16	926	2117	8	0	singlet	T cells	16
ATGAGGGCAAAGGAAG_16	590	1037	2	0	singlet	T cells	16
ATGAGGGCAAGAGTCG_16	1499	4818	2	0	singlet	T cells	16
ATGAGGGCAATGGAAT_16	1741	7397	36	6	singlet	Alveolar	16
ATGAGGGCACAAGACG_16	398	767	13	3	singlet	Endothelial	16
ATGAGGGCACTACAGT_16	1053	2613	8	0	singlet	T cells	16
ATGAGGGGTATGGTTC_16	1018	2356	8	0	singlet	T cells	16
ATGAGGGGTCCGAACC_16	764	1877	2	0	singlet	T cells	16
ATGCGATAGCGTAGTG_16	1634	4937	38	2	singlet	Myeloid	16
ATGCGATCAACTGCGC_16	810	1749	2	0	singlet	T cells	16
ATGCGATCAAGTTCTG_16	760	1805	2	0	singlet	T cells	16
ATGCGATCAGCGTCCA_16	693	1863	2	0	singlet	T cells	16
ATGCGATGTTCGGGCT_16	2314	12292	16	2	singlet	Myeloid	16
ATGCGATTCCCTCAGT_16	3422	18451	21	2	singlet	Myeloid	16
ATGGGAGAGCGGCTTC_16	870	2161	2	0	singlet	T cells	16
ATGGGAGAGGGCATGT_16	1514	5390	6	2	singlet	Myeloid	16
ATGGGAGAGTGCTGCC_16	668	1929	4	1	singlet	B cells	16
ATGGGAGCAATCGGTT_16	992	2810	2	0	singlet	T cells	16
ATGGGAGCACACAGAG_16	529	883	30	5	singlet	Fibroblasts	16
ATGGGAGCACGTGAGA_16	725	1570	13	3	singlet	Endothelial	16
ATGGGAGCAGGAACGT_16	607	1429	13	3	singlet	Endothelial	16
ATGGGAGCATACTCTT_16	765	1763	13	3	singlet	Endothelial	16
ATGGGAGCATTCCTGC_16	1504	4840	36	6	singlet	Alveolar	16
ATGGGAGGTGTCTGAT_16	821	2061	2	0	singlet	T cells	16
ATGGGAGTCACATGCA_16	606	1372	2	0	singlet	T cells	16
ATGGGAGTCCTTCAAT_16	891	2304	2	0	singlet	T cells	16
ATGTGTGAGACAATAC_16	1340	3319	2	0	singlet	T cells	16
ATGTGTGAGACATAAC_16	962	2184	8	0	singlet	T cells	16
ATGTGTGAGCAACGGT_16	2766	14183	21	2	singlet	Myeloid	16
ATGTGTGGTACACCGC_16	867	1600	32	3	singlet	Endothelial	16
ATGTGTGGTAGCTCCG_16	758	1718	19	0	singlet	T cells	16
ATGTGTGGTCGGGTCT_16	899	2573	2	0	singlet	T cells	16
ATGTGTGGTTCACCTC_16	872	2489	2	0	singlet	T cells	16
ATGTGTGTCATAACCG_16	1360	3483	29	6	singlet	Alveolar	16
ATGTGTGTCGAACGGA_16	817	2147	2	0	singlet	T cells	16
ATGTGTGTCTACCAGA_16	1428	5073	16	2	singlet	Myeloid	16
ATTACTCCAAATCCGT_16	993	3308	4	1	singlet	B cells	16
ATTACTCCACGTTGGC_16	345	533	2	0	singlet	T cells	16
ATTACTCCAGGGTACA_16	948	3402	2	0	singlet	T cells	16
ATTACTCGTTTGGCGC_16	828	1731	32	3	singlet	Endothelial	16
ATTACTCTCACAGGCC_16	918	2164	8	0	singlet	T cells	16
ATTACTCTCACTCTTA_16	494	1566	2	0	singlet	T cells	16
ATTATCCAGACAAGCC_16	1565	5276	20	2	singlet	Myeloid	16
ATTATCCAGCGATTCT_16	3342	15050	15	0	doublet	T cells	16
ATTATCCAGGCTAGGT_16	340	502	29	6	singlet	Alveolar	16
ATTATCCAGGGAACGG_16	884	2117	16	2	singlet	Myeloid	16
ATTATCCCACGTTGGC_16	1490	3908	29	6	singlet	Alveolar	16
ATTATCCGTCAGATAA_16	2384	8573	38	2	singlet	Myeloid	16
ATTATCCTCAGTTGAC_16	1053	2516	29	6	singlet	Alveolar	16
ATTATCCTCGCCATAA_16	1006	2408	8	0	singlet	T cells	16
ATTATCCTCGCTTGTC_16	1058	2716	8	0	singlet	T cells	16
ATTATCCTCTGATACG_16	2915	12371	36	6	doublet	Alveolar	16
ATTCTACAGCAATCTC_16	876	1787	8	0	singlet	T cells	16
ATTCTACAGCTAGGCA_16	2481	7283	13	3	doublet	Endothelial	16
ATTCTACGTTTACTCT_16	1725	4735	2	0	singlet	T cells	16
ATTCTACTCCATGAAC_16	441	1176	14	2	singlet	Myeloid	16
ATTCTACTCTGGGCCA_16	518	793	29	6	singlet	Alveolar	16
ATTGGACCATTAGCCA_16	984	3197	2	0	singlet	T cells	16
ATTGGACGTATTACCG_16	983	2719	8	0	singlet	T cells	16
ATTGGACGTCCAGTTA_16	726	1450	13	3	singlet	Endothelial	16
ATTGGACGTGCCTTGG_16	953	2101	8	0	singlet	T cells	16
ATTGGACGTTCGCTAA_16	925	2021	16	2	singlet	Myeloid	16
ATTGGACTCTCTTGAT_16	970	2415	2	0	singlet	T cells	16
ATTGGTGAGCGACGTA_16	676	1367	13	3	singlet	Endothelial	16
ATTGGTGAGTGTGAAT_16	949	2613	20	2	singlet	Myeloid	16
ATTGGTGCAAGCCGTC_16	1103	2833	2	0	singlet	T cells	16
ATTGGTGCAGCTGCTG_16	651	1438	2	0	singlet	T cells	16
ATTGGTGGTACGCACC_16	2562	11207	21	2	singlet	Myeloid	16
ATTGGTGGTTCAGACT_16	1235	2961	17	5	singlet	Fibroblasts	16
ATTGGTGTCTTCGAGA_16	605	1139	13	3	singlet	Endothelial	16
ATTGGTGTCTTGACGA_16	1598	4429	29	6	singlet	Alveolar	16
ATTTCTGAGTACGTAA_16	3940	27211	21	2	singlet	Myeloid	16
ATTTCTGAGTATCGAA_16	233	508	14	2	singlet	Myeloid	16
ATTTCTGCAACAACCT_16	1686	4629	29	6	singlet	Alveolar	16
ATTTCTGCAATGGTCT_16	780	1909	2	0	singlet	T cells	16
ATTTCTGCACTAAGTC_16	776	1393	29	6	singlet	Alveolar	16
ATTTCTGCAGCCAGAA_16	751	1409	13	3	singlet	Endothelial	16
ATTTCTGGTCTAGAGG_16	342	590	29	6	singlet	Alveolar	16
ATTTCTGTCTGGTGTA_16	814	2140	20	2	singlet	Myeloid	16
CAACCAAAGAGGTTAT_16	1326	3118	2	0	singlet	T cells	16
CAACCAAAGATCTGAA_16	1512	4896	20	2	singlet	Myeloid	16
CAACCAAAGCCGCCTA_16	1513	3833	29	6	singlet	Alveolar	16
CAACCAACAAGACGTG_16	913	2154	2	0	singlet	T cells	16
CAACCAAGTGGCTCCA_16	903	2589	2	0	singlet	T cells	16
CAACCAAGTTATTCTC_16	969	2089	2	0	singlet	T cells	16
CAACCAATCAAAGACA_16	1863	6450	2	0	singlet	T cells	16
CAACCAATCTGAGTGT_16	912	2382	2	0	singlet	T cells	16
CAACCAATCTTTCCTC_16	473	923	0	0	singlet	T cells	16
CAACCTCAGCGGCTTC_16	946	2425	2	0	singlet	T cells	16
CAACCTCCAAGTCTAC_16	766	1887	2	0	singlet	T cells	16
CAACCTCCACAGGAGT_16	2314	10346	21	2	singlet	Myeloid	16
CAACCTCCACCAGTTA_16	750	1815	20	2	singlet	Myeloid	16
CAACCTCCACGACGAA_16	852	2024	2	0	singlet	T cells	16
CAACCTCCAGGGATTG_16	1250	3528	2	0	singlet	T cells	16
CAACCTCCAGTCAGAG_16	968	2384	13	3	singlet	Endothelial	16
CAACCTCCATGCCTAA_16	918	2504	2	0	singlet	T cells	16
CAACCTCGTCATATCG_16	2726	9084	38	2	singlet	Myeloid	16
CAACCTCTCAAGGTAA_16	1102	2549	13	3	singlet	Endothelial	16
CAACCTCTCACCATAG_16	607	1136	17	5	singlet	Fibroblasts	16
CAACCTCTCCAAAGTC_16	1150	2980	8	0	singlet	T cells	16
CAACCTCTCCCTTGCA_16	724	1413	13	3	doublet	Endothelial	16
CAACTAGAGCCAGTAG_16	803	2705	4	1	singlet	B cells	16
CAACTAGAGCTAACAA_16	554	1055	32	3	singlet	Endothelial	16
CAACTAGCAACTGCTA_16	1270	3432	2	0	singlet	T cells	16
CAACTAGCAAGGTTCT_16	1103	2232	10	4	singlet	Cancer	16
CAACTAGGTCAGCTAT_16	534	775	27	4	singlet	Cancer	16
CAACTAGGTCCGCTGA_16	867	2144	2	0	singlet	T cells	16
CAACTAGTCTATGTGG_16	1090	2870	2	0	singlet	T cells	16
CAAGAAAAGATGTAAC_16	916	2231	2	0	singlet	T cells	16
CAAGAAAAGCATGGCA_16	434	645	11	4	singlet	Cancer	16
CAAGAAAAGGAGTTGC_16	1665	4874	38	2	singlet	Myeloid	16
CAAGAAACAAATACAG_16	3144	16095	21	2	singlet	Myeloid	16
CAAGAAACAATGGTCT_16	1944	7627	6	2	singlet	Myeloid	16
CAAGAAACAGCATACT_16	709	1529	13	3	singlet	Endothelial	16
CAAGAAACAGGCGATA_16	2517	11701	21	2	singlet	Myeloid	16
CAAGAAACAGTCACTA_16	1565	4395	2	0	singlet	T cells	16
CAAGAAAGTCACCTAA_16	875	2623	20	2	doublet	Myeloid	16
CAAGAAATCAGCTGGC_16	908	2068	2	0	singlet	T cells	16
CAAGAAATCCTAGAAC_16	414	572	22	4	singlet	Cancer	16
CAAGATCAGCTGTTCA_16	398	605	29	6	singlet	Alveolar	16
CAAGATCCATAGACTC_16	2007	7476	21	2	singlet	Myeloid	16
CAAGATCTCACATGCA_16	221	1466	7	1	singlet	B cells	16
CAAGATCTCATCTGCC_16	910	1977	8	0	singlet	T cells	16
CAAGATCTCGCCAAAT_16	872	1898	2	0	singlet	T cells	16
CAAGATCTCTATCGCC_16	891	2184	2	0	singlet	T cells	16
CAAGGCCAGAAGGCCT_16	1659	4939	6	2	singlet	Myeloid	16
CAAGGCCAGCTAAACA_16	944	2251	19	0	singlet	T cells	16
CAAGGCCCAAAGTGCG_16	3529	19509	21	2	singlet	Myeloid	16
CAAGGCCCAATCCAAC_16	977	3441	2	0	singlet	T cells	16
CAAGGCCCACTATCTT_16	909	2506	2	0	singlet	T cells	16
CAAGGCCCATGCTGGC_16	1447	5131	20	2	singlet	Myeloid	16
CAAGGCCTCGCCAGCA_16	2798	13571	21	2	singlet	Myeloid	16
CAAGGCCTCTAACGGT_16	1370	6867	6	2	singlet	Myeloid	16
CAAGGCCTCTCTAGGA_16	1958	5365	29	6	singlet	Alveolar	16
CAAGTTGAGCTCTCGG_16	500	990	13	3	singlet	Endothelial	16
CAAGTTGCAAGGACTG_16	1125	2508	29	6	singlet	Alveolar	16
CAAGTTGCAAGTTGTC_16	1106	2709	2	0	singlet	T cells	16
CAAGTTGGTGCACCAC_16	657	1395	2	0	singlet	T cells	16
CAAGTTGTCACGACTA_16	1088	3343	2	0	singlet	T cells	16
CAAGTTGTCCTTCAAT_16	477	970	2	0	singlet	T cells	16
CAAGTTGTCTGAGGGA_16	654	1691	20	2	singlet	Myeloid	16
CACAAACAGGATGCGT_16	706	1511	20	2	singlet	Myeloid	16
CACAAACAGGTGTGGT_16	2732	10912	36	6	singlet	Alveolar	16
CACAAACCAGCTGGCT_16	797	1727	2	0	singlet	T cells	16
CACAAACCATAGTAAG_16	2001	6352	17	5	singlet	Fibroblasts	16
CACAAACCATTCGACA_16	2095	6755	20	2	doublet	Myeloid	16
CACAAACCATTGTGCA_16	800	1851	2	0	singlet	T cells	16
CACAAACTCATGTGGT_16	870	2375	2	0	singlet	T cells	16
CACAAACTCGGCTTGG_16	3041	14824	16	2	singlet	Myeloid	16
CACAAACTCTGCAAGT_16	272	745	14	2	singlet	Myeloid	16
CACACAAAGATCTGAA_16	1096	2562	2	0	singlet	T cells	16
CACACAAAGCACCGTC_16	302	685	14	2	singlet	Myeloid	16
CACACAAAGGAACTGC_16	1125	3094	20	2	singlet	Myeloid	16
CACACAAAGTGTTTGC_16	4264	26782	21	1	singlet	B cells	16
CACACAACAGTGAGTG_16	679	1888	4	1	singlet	B cells	16
CACACAAGTCCGTGAC_16	4241	33148	21	2	singlet	Myeloid	16
CACACAAGTCGCCATG_16	1716	5674	36	6	singlet	Alveolar	16
CACACAAGTCTAGTCA_16	4096	28904	21	2	singlet	Myeloid	16
CACACAAGTGACAAAT_16	853	2281	2	0	singlet	T cells	16
CACACAATCTAACGGT_16	3453	19620	21	2	singlet	Myeloid	16
CACACCTAGAGACTAT_16	522	980	13	3	singlet	Endothelial	16
CACACCTAGGATGTAT_16	462	1042	20	2	singlet	Myeloid	16
CACACCTAGTTAAGTG_16	1408	3162	29	6	singlet	Alveolar	16
CACACCTCAACACCTA_16	854	2361	4	1	singlet	B cells	16
CACACCTCAGCTGCAC_16	287	1983	34	1	singlet	B cells	16
CACACCTGTACCGAGA_16	1367	3466	17	5	singlet	Fibroblasts	16
CACACCTGTATATCCG_16	861	1596	2	0	singlet	T cells	16
CACACCTGTATTAGCC_16	996	2515	2	0	singlet	T cells	16
CACACCTGTTTCCACC_16	722	1684	2	0	singlet	T cells	16
CACACCTTCATGTCCC_16	2881	10289	17	5	doublet	Fibroblasts	16
CACACCTTCTCCAACC_16	1646	5316	38	2	singlet	Myeloid	16
CACACTCAGACTAAGT_16	571	944	13	3	singlet	Endothelial	16
CACACTCAGAGTAAGG_16	4517	28628	36	6	singlet	Alveolar	16
CACACTCAGTCACGCC_16	1218	2635	8	0	singlet	T cells	16
CACACTCAGTGAAGTT_16	790	1747	32	3	singlet	Endothelial	16
CACACTCCACCAGTTA_16	198	549	7	1	singlet	B cells	16
CACACTCCACCTTGTC_16	969	2725	8	0	singlet	T cells	16
CACACTCCATGGTTGT_16	988	2569	2	0	singlet	T cells	16
CACACTCGTAGATTAG_16	1329	3367	2	0	singlet	T cells	16
CACACTCGTAGCACGA_16	1068	2387	2	0	singlet	T cells	16
CACACTCGTGTTAAGA_16	1129	2682	32	3	singlet	Endothelial	16
CACACTCTCACTGGGC_16	1239	2736	2	0	singlet	T cells	16
CACACTCTCATGGTCA_16	961	2845	2	0	singlet	T cells	16
CACACTCTCCCTAATT_16	2691	10143	38	2	doublet	Myeloid	16
CACACTCTCCCTCAGT_16	525	1406	2	0	singlet	T cells	16
CACACTCTCTGCCAGG_16	1226	2515	32	3	singlet	Endothelial	16
CACACTCTCTTCGAGA_16	1030	2624	2	0	singlet	T cells	16
CACACTCTCTTGTACT_16	4103	30978	21	2	singlet	Myeloid	16
CACAGGCAGAATGTGT_16	774	1911	2	0	singlet	T cells	16
CACAGGCAGCTAACTC_16	2405	8085	15	0	singlet	T cells	16
CACAGGCAGCTACCTA_16	838	1945	2	0	singlet	T cells	16
CACAGGCAGTAGCCGA_16	1073	2629	2	0	singlet	T cells	16
CACAGGCCAATCTACG_16	1058	2574	13	3	singlet	Endothelial	16
CACAGGCCATGTAAGA_16	1914	5685	13	3	singlet	Endothelial	16
CACAGGCCATTTGCTT_16	982	2843	2	0	singlet	T cells	16
CACAGGCGTAATCACC_16	2283	11100	16	2	singlet	Myeloid	16
CACAGGCGTCCGTTAA_16	812	1867	17	5	singlet	Fibroblasts	16
CACAGGCGTCTGGAGA_16	1378	3055	17	5	singlet	Fibroblasts	16
CACAGGCGTTCGCTAA_16	387	575	29	6	singlet	Alveolar	16
CACAGGCTCCAGTAGT_16	2906	13605	36	6	singlet	Alveolar	16
CACAGGCTCCTAGGGC_16	920	2102	2	0	singlet	T cells	16
CACAGGCTCTGCAAGT_16	2619	12086	36	6	singlet	Alveolar	16
CACAGTACACCGGAAA_16	1037	2610	2	0	singlet	T cells	16
CACAGTACAGGGTACA_16	3746	23068	21	2	doublet	Myeloid	16
CACAGTAGTAGCGCAA_16	2287	9329	16	2	singlet	Myeloid	16
CACAGTAGTCACCCAG_16	251	501	2	3	singlet	Endothelial	16
CACAGTAGTCCAAGTT_16	339	567	13	3	singlet	Endothelial	16
CACAGTAGTGCTTCTC_16	992	2729	8	0	singlet	T cells	16
CACAGTAGTGGTTTCA_16	454	727	29	6	singlet	Alveolar	16
CACAGTATCAAGGCTT_16	441	944	2	0	singlet	T cells	16
CACAGTATCGTCTGCT_16	395	660	8	0	singlet	T cells	16
CACATAGAGGTGCTAG_16	555	1253	2	0	singlet	T cells	16
CACATAGAGTACATGA_16	804	1889	2	0	singlet	T cells	16
CACATAGCAGATCTGT_16	2443	13567	21	2	singlet	Myeloid	16
CACATAGCATGAAGTA_16	3733	19519	6	2	singlet	Myeloid	16
CACATAGCATTTCAGG_16	615	1066	29	6	singlet	Alveolar	16
CACATAGGTGGGTATG_16	939	3778	2	0	singlet	T cells	16
CACATAGGTTAGGGTG_16	482	1331	2	0	singlet	T cells	16
CACATAGGTTCGTGAT_16	931	1938	13	3	singlet	Endothelial	16
CACATAGTCTATCGCC_16	1197	3585	32	3	doublet	Endothelial	16
CACATTTAGCTAGTCT_16	3580	20266	21	2	singlet	Myeloid	16
CACATTTAGCTGCCCA_16	2647	10655	21	2	singlet	Myeloid	16
CACATTTCAAACCTAC_16	2818	17032	36	6	singlet	Alveolar	16
CACATTTCAGTCAGAG_16	501	827	32	3	singlet	Endothelial	16
CACATTTCATATGAGA_16	922	2388	2	0	singlet	T cells	16
CACATTTGTCTCATCC_16	2658	9926	16	2	singlet	Myeloid	16
CACATTTGTGAGCGAT_16	560	1357	32	3	singlet	Endothelial	16
CACATTTTCCTAGAAC_16	3374	16281	16	2	singlet	Myeloid	16
CACATTTTCGTTTATC_16	593	1080	30	5	singlet	Fibroblasts	16
CACCACTAGGAATCGC_16	760	1932	2	0	singlet	T cells	16
CACCACTAGGAGCGAG_16	874	2843	2	0	singlet	T cells	16
CACCACTAGTCCCACG_16	1133	4099	2	0	singlet	T cells	16
CACCACTCACCGAAAG_16	3206	17782	21	2	singlet	Myeloid	16
CACCACTCAGTGGGAT_16	591	1129	13	3	singlet	Endothelial	16
CACCACTGTCCGACGT_16	783	1367	10	4	singlet	Cancer	16
CACCACTGTTAGTGGG_16	885	2688	2	0	singlet	T cells	16
CACCACTTCTGGTATG_16	1543	5369	6	2	singlet	Myeloid	16
CACCAGGCACCCATGG_16	867	2308	2	0	singlet	T cells	16
CACCAGGCAGTCAGAG_16	1975	7660	6	2	singlet	Myeloid	16
CACCAGGTCAAGCCTA_16	5180	36466	21	2	singlet	Myeloid	16
CACCAGGTCATTGCCC_16	1948	6039	17	5	singlet	Fibroblasts	16
CACCTTGAGCTGTCTA_16	378	724	2	2	singlet	Myeloid	16
CACCTTGCAAGCGCTC_16	1489	4981	20	2	singlet	Myeloid	16
CACCTTGCACCATCCT_16	2328	7819	13	3	doublet	Endothelial	16
CACCTTGCACGTCAGC_16	1319	2856	17	5	singlet	Fibroblasts	16
CACCTTGGTAATAGCA_16	935	2874	16	2	singlet	Myeloid	16
CACCTTGGTACGAAAT_16	4156	26282	21	2	singlet	Myeloid	16
CACCTTGGTACTCAAC_16	1132	2283	8	0	singlet	T cells	16
CACCTTGGTTAGATGA_16	2661	13224	16	2	doublet	Myeloid	16
CACCTTGTCTCATTCA_16	3035	14283	36	6	singlet	Alveolar	16
CACTCCACAAGCCGTC_16	1099	2568	8	0	singlet	T cells	16
CACTCCAGTCTCTCGT_16	441	901	29	6	singlet	Alveolar	16
CACTCCAGTGACTCAT_16	3200	17294	21	2	singlet	Myeloid	16
CACTCCAGTTACGTCA_16	631	1192	2	0	singlet	T cells	16
CACTCCATCAACCATG_16	4489	22062	18	6	singlet	Alveolar	16
CACTCCATCAGCAACT_16	694	1502	32	3	singlet	Endothelial	16
CACTCCATCATAACCG_16	1694	4078	29	6	singlet	Alveolar	16
CACTCCATCATTCACT_16	2710	11548	36	6	singlet	Alveolar	16
CACTCCATCCTAGAAC_16	406	593	29	6	singlet	Alveolar	16
CACTCCATCTCAAACG_16	921	2389	2	0	singlet	T cells	16
CAGAATCAGAAACGAG_16	876	2221	2	0	singlet	T cells	16
CAGAATCAGATGAGAG_16	936	2249	2	0	singlet	T cells	16
CAGAATCAGCGCCTTG_16	776	2287	4	1	singlet	B cells	16
CAGAATCAGGATGGAA_16	486	1203	3	0	singlet	T cells	16
CAGAATCAGGATTCGG_16	893	1982	8	0	singlet	T cells	16
CAGAATCCACTTCTGC_16	969	2132	17	5	singlet	Fibroblasts	16
CAGAATCGTCCGTCAG_16	2674	8086	29	6	singlet	Alveolar	16
CAGAATCTCGCGCCAA_16	425	984	5	2	singlet	Myeloid	16
CAGAGAGAGAGTTGGC_16	3488	22345	21	2	singlet	Myeloid	16
CAGAGAGAGGGTCGAT_16	4230	32254	21	2	singlet	Myeloid	16
CAGAGAGAGTGAATTG_16	399	558	27	4	singlet	Cancer	16
CAGAGAGCACACAGAG_16	252	525	20	2	singlet	Myeloid	16
CAGAGAGGTATTCGTG_16	1028	2669	2	0	singlet	T cells	16
CAGAGAGGTCACCCAG_16	4565	35056	21	2	singlet	Myeloid	16
CAGAGAGTCCGCATCT_16	4533	18788	29	6	singlet	Alveolar	16
CAGAGAGTCCTAGAAC_16	889	2085	2	0	singlet	T cells	16
CAGATCAAGATTACCC_16	3611	20428	21	2	singlet	Myeloid	16
CAGATCAAGTAATCCC_16	828	2182	2	0	singlet	T cells	16
CAGATCAAGTCTCAAC_16	673	1142	13	3	singlet	Endothelial	16
CAGATCAAGTGATCGG_16	895	2026	32	3	singlet	Endothelial	16
CAGATCACAAATACAG_16	3172	14496	21	2	singlet	Myeloid	16
CAGATCACACTACAGT_16	740	1619	2	0	singlet	T cells	16
CAGATCACAGGGTTAG_16	1505	4298	2	0	doublet	T cells	16
CAGATCACATGCATGT_16	659	1070	10	4	singlet	Cancer	16
CAGATCATCCGTACAA_16	1035	2369	2	0	singlet	T cells	16
CAGCAGCAGCGATAGC_16	988	2857	2	0	singlet	T cells	16
CAGCAGCAGGGAAACA_16	710	1675	2	0	singlet	T cells	16
CAGCAGCCATCCGCGA_16	1924	13844	6	2	singlet	Myeloid	16
CAGCAGCGTCCTAGCG_16	2002	7945	36	6	singlet	Alveolar	16
CAGCATAAGATTACCC_16	1211	3401	2	0	singlet	T cells	16
CAGCATACAGGGTATG_16	975	2232	8	0	singlet	T cells	16
CAGCATAGTGCCTGCA_16	3537	19566	36	6	singlet	Alveolar	16
CAGCATATCATGTAGC_16	968	2481	2	0	singlet	T cells	16
CAGCATATCCAACCAA_16	2547	9938	21	2	singlet	Myeloid	16
CAGCATATCGAATCCA_16	676	1203	29	6	singlet	Alveolar	16
CAGCATATCTCCAACC_16	2704	13093	21	2	singlet	Myeloid	16
CAGCATATCTGTACGA_16	600	1067	2	0	singlet	T cells	16
CAGCCGAAGAAGGCCT_16	2177	7368	38	2	singlet	Myeloid	16
CAGCCGAAGGCAGTCA_16	1264	4155	2	0	singlet	T cells	16
CAGCCGACAGATCGGA_16	2557	12200	21	2	singlet	Myeloid	16
CAGCCGACATTGTGCA_16	3267	16801	6	2	singlet	Myeloid	16
CAGCCGAGTAACGACG_16	906	2207	2	0	singlet	T cells	16
CAGCCGAGTCCATCCT_16	713	1434	13	3	singlet	Endothelial	16
CAGCCGAGTCGAGATG_16	1547	4122	32	3	singlet	Endothelial	16
CAGCCGATCAGCATGT_16	1134	2874	2	0	singlet	T cells	16
CAGCCGATCTCGCTTG_16	989	2765	20	2	singlet	Myeloid	16
CAGCCGATCTCTGAGA_16	1001	2259	8	0	singlet	T cells	16
CAGCGACAGGAGTACC_16	1045	2619	2	0	singlet	T cells	16
CAGCGACAGTTAGCGG_16	839	2239	20	2	singlet	Myeloid	16
CAGCGACCACTGTTAG_16	870	2039	2	0	singlet	T cells	16
CAGCGACCATTACCTT_16	705	1846	2	0	singlet	T cells	16
CAGCGACGTGCAGACA_16	679	1687	16	2	singlet	Myeloid	16
CAGCTAACAATCTACG_16	3380	16973	6	2	singlet	Myeloid	16
CAGCTAAGTCAACATC_16	1943	8013	16	2	singlet	Myeloid	16
CAGCTAAGTCACACGC_16	2528	11003	21	2	singlet	Myeloid	16
CAGCTAAGTCACCCAG_16	955	2318	2	0	singlet	T cells	16
CAGCTAAGTCGCGAAA_16	3125	18469	21	2	singlet	Myeloid	16
CAGCTAATCAGGCAAG_16	1050	2669	2	0	singlet	T cells	16
CAGCTAATCATAGCAC_16	2697	13775	21	2	singlet	Myeloid	16
CAGCTGGAGACACTAA_16	2676	12306	21	2	singlet	Myeloid	16
CAGCTGGAGTCTTGCA_16	1218	4217	4	1	singlet	B cells	16
CAGCTGGAGTGCTGCC_16	2499	9994	21	2	singlet	Myeloid	16
CAGCTGGCACCGCTAG_16	1027	2209	2	0	singlet	T cells	16
CAGCTGGCACGGCGTT_16	1578	4187	29	6	singlet	Alveolar	16
CAGCTGGTCACTTACT_16	816	1912	20	2	singlet	Myeloid	16
CAGCTGGTCATAACCG_16	1275	4533	24	1	singlet	B cells	16
CAGCTGGTCCCTCAGT_16	1130	2899	2	0	singlet	T cells	16
CAGCTGGTCTGACCTC_16	1319	3783	6	2	singlet	Myeloid	16
CAGCTGGTCTTGCCGT_16	672	2218	2	0	singlet	T cells	16
CAGGTGCAGTAATCCC_16	3406	16788	6	2	singlet	Myeloid	16
CAGGTGCAGTTCGCAT_16	934	2337	8	0	singlet	T cells	16
CAGGTGCCAAGTAATG_16	4175	28162	21	2	singlet	Myeloid	16
CAGGTGCCAGACAAGC_16	927	2024	2	0	singlet	T cells	16
CAGGTGCCAGTACACT_16	702	1288	2	0	singlet	T cells	16
CAGGTGCCATATACCG_16	377	515	13	3	singlet	Endothelial	16
CAGGTGCCATCCCACT_16	982	2486	6	2	singlet	Myeloid	16
CAGGTGCTCAACGCTA_16	553	1370	13	3	singlet	Endothelial	16
CAGGTGCTCATAGCAC_16	2085	5284	32	3	doublet	Endothelial	16
CAGGTGCTCGGTCTAA_16	1015	2530	2	0	singlet	T cells	16
CAGTAACAGAGTAAGG_16	1290	3325	2	0	singlet	T cells	16
CAGTAACAGGGATCTG_16	916	3541	4	1	singlet	B cells	16
CAGTAACAGGTGACCA_16	1251	2910	13	3	singlet	Endothelial	16
CAGTAACAGTATCTCG_16	726	1486	32	3	singlet	Endothelial	16
CAGTAACAGTGAAGAG_16	1423	3256	13	3	singlet	Endothelial	16
CAGTAACCATGCAACT_16	681	1923	34	0	singlet	T cells	16
CAGTAACGTTGTTTGG_16	388	723	20	2	singlet	Myeloid	16
CAGTAACGTTTGGGCC_16	859	2125	2	0	singlet	T cells	16
CAGTAACTCAATAAGG_16	702	2222	14	2	singlet	Myeloid	16
CAGTAACTCACTTACT_16	1224	3251	32	3	singlet	Endothelial	16
CAGTCCTAGACTGTAA_16	1787	4631	15	0	singlet	T cells	16
CAGTCCTAGAGTTGGC_16	2978	17607	21	2	singlet	Myeloid	16
CAGTCCTAGCAATCTC_16	1169	2425	17	5	singlet	Fibroblasts	16
CAGTCCTAGCTGATAA_16	696	1693	2	0	singlet	T cells	16
CAGTCCTCAAGCGATG_16	833	1770	8	0	singlet	T cells	16
CAGTCCTCAGTACACT_16	3146	14109	6	2	singlet	Myeloid	16
CAGTCCTGTAAATACG_16	823	1937	2	0	singlet	T cells	16
CAGTCCTGTTAAGATG_16	696	1131	29	6	singlet	Alveolar	16
CAGTCCTTCGAATGCT_16	2099	6718	2	0	singlet	T cells	16
CATATGGAGTTGTAGA_16	1555	3699	29	6	singlet	Alveolar	16
CATATGGCAAGTTAAG_16	3950	25699	21	2	singlet	Myeloid	16
CATATGGCAATCGAAA_16	993	2379	2	0	singlet	T cells	16
CATATGGCACCAACCG_16	1214	2923	13	3	doublet	Endothelial	16
CATATGGCAGATCCAT_16	651	1505	2	0	singlet	T cells	16
CATATGGCATGGTTGT_16	1075	2428	8	0	singlet	T cells	16
CATATGGGTCGAACAG_16	3012	15986	6	2	singlet	Myeloid	16
CATATGGGTGAACCTT_16	1019	2240	13	3	singlet	Endothelial	16
CATATGGGTTCCATGA_16	1210	2945	2	0	singlet	T cells	16
CATATGGGTTCGTCTC_16	983	2694	4	1	singlet	B cells	16
CATATGGTCGGTTAAC_16	1012	2699	2	0	singlet	T cells	16
CATATGGTCTGCGGCA_16	511	1038	8	0	singlet	T cells	16
CATATTCAGCCACTAT_16	334	529	32	3	singlet	Endothelial	16
CATATTCAGCGTCTAT_16	770	1671	2	0	singlet	T cells	16
CATATTCAGGCCGAAT_16	629	1603	24	1	singlet	B cells	16
CATATTCAGGCGCTCT_16	870	1819	13	3	singlet	Endothelial	16
CATATTCAGTATGACA_16	591	840	11	4	singlet	Cancer	16
CATATTCAGTCAAGGC_16	1478	3774	32	3	singlet	Endothelial	16
CATATTCCAAATTGCC_16	1092	2361	8	0	singlet	T cells	16
CATATTCCAATTCCTT_16	1137	2208	29	6	singlet	Alveolar	16
CATATTCCACAAGACG_16	1230	2435	30	5	singlet	Fibroblasts	16
CATATTCCACTCAGGC_16	4459	30205	21	2	singlet	Myeloid	16
CATATTCGTCTCCATC_16	745	1881	2	0	singlet	T cells	16
CATATTCGTTCTCATT_16	901	2037	2	0	singlet	T cells	16
CATATTCTCCAGTAGT_16	1257	3102	2	0	singlet	T cells	16
CATATTCTCGGCGCTA_16	434	773	30	5	singlet	Fibroblasts	16
CATATTCTCGTAGATC_16	1759	4764	2	0	doublet	T cells	16
CATCAAGAGAAACGAG_16	1799	5607	4	1	doublet	B cells	16
CATCAAGAGCTAACTC_16	310	541	2	0	singlet	T cells	16
CATCAAGAGGACATTA_16	1007	2591	23	0	singlet	T cells	16
CATCAAGAGGCTAGGT_16	1574	3995	29	6	singlet	Alveolar	16
CATCAAGCACCAACCG_16	287	515	13	3	doublet	Endothelial	16
CATCAAGTCGGTCTAA_16	1153	2451	29	6	singlet	Alveolar	16
CATCAGAAGGCCATAG_16	964	3420	24	1	singlet	B cells	16
CATCAGAAGGTGCAAC_16	892	2096	2	0	singlet	T cells	16
CATCAGACACCGAATT_16	560	1114	13	3	singlet	Endothelial	16
CATCAGACACTAGTAC_16	302	537	20	2	singlet	Myeloid	16
CATCAGACAGCTGCAC_16	2378	10167	16	2	singlet	Myeloid	16
CATCAGACAGGCTGAA_16	300	520	2	2	singlet	Myeloid	16
CATCAGACATAAAGGT_16	333	539	29	6	singlet	Alveolar	16
CATCAGACATCTGGTA_16	2819	12642	21	2	singlet	Myeloid	16
CATCAGATCGCCTGTT_16	986	2708	2	0	singlet	T cells	16
CATCCACCAATCCGAT_16	2696	12211	16	2	singlet	Myeloid	16
CATCCACCAGATCTGT_16	1003	3003	2	0	singlet	T cells	16
CATCCACGTAAACACA_16	339	512	32	3	singlet	Endothelial	16
CATCCACGTCCAGTTA_16	957	2227	17	5	singlet	Fibroblasts	16
CATCCACGTCGAAAGC_16	1400	3724	2	0	singlet	T cells	16
CATCCACTCACTCCTG_16	1067	2701	13	3	singlet	Endothelial	16
CATCCACTCGGCTACG_16	5136	44339	21	2	singlet	Myeloid	16
CATCCACTCTCTAAGG_16	590	1315	2	0	singlet	T cells	16
CATCGAAAGAGAACAG_16	930	2229	2	0	singlet	T cells	16
CATCGAAAGCTAAACA_16	353	554	20	2	singlet	Myeloid	16
CATCGAAAGTGATCGG_16	280	636	14	2	singlet	Myeloid	16
CATCGAACAAAGGCGT_16	341	557	2	0	singlet	T cells	16
CATCGAACAAGGGTCA_16	2271	8593	36	6	singlet	Alveolar	16
CATCGAACAAGTCATC_16	420	587	10	4	singlet	Cancer	16
CATCGAACACGAGAGT_16	1314	3635	2	1	singlet	B cells	16
CATCGAAGTGACTACT_16	757	1709	2	0	singlet	T cells	16
CATCGAAGTTTGGCGC_16	769	2612	4	1	singlet	B cells	16
CATCGGGAGAAGGCCT_16	832	2166	37	1	singlet	B cells	16
CATCGGGAGCCAGTTT_16	578	1334	2	0	singlet	T cells	16
CATCGGGAGGCGATAC_16	777	1947	20	2	singlet	Myeloid	16
CATCGGGCAAGCCTAT_16	1010	2774	2	0	singlet	T cells	16
CATCGGGCACAGAGGT_16	3687	14635	18	6	singlet	Alveolar	16
CATCGGGCACTAAGTC_16	847	2446	34	0	singlet	T cells	16
CATCGGGGTCCGTCAG_16	1310	4421	20	2	singlet	Myeloid	16
CATCGGGTCAACTCTT_16	1541	5423	20	2	singlet	Myeloid	16
CATCGGGTCATGCAAC_16	3655	24497	21	2	singlet	Myeloid	16
CATCGGGTCGAGAACG_16	1466	3352	2	0	singlet	T cells	16
CATCGGGTCGTATCAG_16	1711	5903	38	2	singlet	Myeloid	16
CATCGGGTCGTTTATC_16	679	1723	24	1	singlet	B cells	16
CATCGGGTCTCTAGGA_16	867	2246	2	0	singlet	T cells	16
CATGACAAGGAATTAC_16	4338	22794	36	6	singlet	Alveolar	16
CATGACACACTGTCGG_16	600	1148	13	3	singlet	Endothelial	16
CATGACACAGATCGGA_16	1090	2593	2	0	singlet	T cells	16
CATGACACAGCTATTG_16	1195	3664	20	2	singlet	Myeloid	16
CATGACAGTACCGTTA_16	1003	2713	2	0	singlet	T cells	16
CATGACAGTCGTTGTA_16	327	539	29	6	singlet	Alveolar	16
CATGACAGTCTTGCGG_16	542	1134	13	3	singlet	Endothelial	16
CATGACATCCGCATCT_16	846	1853	2	0	singlet	T cells	16
CATGACATCGAACTGT_16	740	1889	2	0	singlet	T cells	16
CATGACATCGTAGGTT_16	766	1415	13	3	singlet	Endothelial	16
CATGACATCTTACCGC_16	421	571	10	4	singlet	Cancer	16
CATGCCTAGCGGATCA_16	1140	2793	2	0	singlet	T cells	16
CATGCCTCAGACGCAA_16	1303	3732	2	0	singlet	T cells	16
CATGCCTCATCTCGCT_16	1029	2846	29	6	singlet	Alveolar	16
CATGCCTCATGGGAAC_16	2457	10674	6	2	singlet	Myeloid	16
CATGCCTCATTCACTT_16	548	1052	2	0	singlet	T cells	16
CATGCCTGTCAGAATA_16	4261	34369	6	2	singlet	Myeloid	16
CATGCCTGTGAAAGAG_16	1143	2948	2	0	singlet	T cells	16
CATGCCTGTGTCCTCT_16	866	2022	8	0	singlet	T cells	16
CATGCCTTCAACTCTT_16	2550	12584	16	2	singlet	Myeloid	16
CATGCCTTCATATCGG_16	863	2260	2	0	singlet	T cells	16
CATGCCTTCGGCGCAT_16	512	709	10	4	singlet	Cancer	16
CATGGCGGTACAGTGG_16	633	1518	2	0	singlet	T cells	16
CATGGCGGTATAGGGC_16	970	2735	2	0	singlet	T cells	16
CATGGCGGTCCCTTGT_16	3045	17538	21	2	singlet	Myeloid	16
CATGGCGGTCGAGATG_16	1826	5920	38	2	singlet	Myeloid	16
CATGGCGGTCGAGTTT_16	1957	6617	38	2	singlet	Myeloid	16
CATGGCGGTGGTACAG_16	2596	12439	36	6	singlet	Alveolar	16
CATGGCGGTGTGAAAT_16	941	2545	2	0	singlet	T cells	16
CATGGCGTCATGTCTT_16	770	1810	2	0	singlet	T cells	16
CATGGCGTCCTCGCAT_16	4933	32533	21	2	singlet	Myeloid	16
CATGGCGTCGCAGGCT_16	550	1012	32	3	singlet	Endothelial	16
CATTATCAGCGTGTCC_16	1290	3795	20	2	singlet	Myeloid	16
CATTATCAGGTCATCT_16	1909	5506	2	0	singlet	T cells	16
CATTATCAGTACGACG_16	1075	2559	2	0	singlet	T cells	16
CATTATCGTAGCTGCC_16	500	891	13	3	singlet	Endothelial	16
CATTATCGTCCCGACA_16	781	1426	29	6	singlet	Alveolar	16
CATTATCGTGAGGGTT_16	727	2132	2	0	singlet	T cells	16
CATTATCGTGTCTGAT_16	4151	25443	36	6	singlet	Alveolar	16
CATTATCGTTCTCATT_16	838	2162	2	0	singlet	T cells	16
CATTATCTCTGTACGA_16	657	1278	2	0	singlet	T cells	16
CATTCGCAGAATTGTG_16	511	1203	2	0	singlet	T cells	16
CATTCGCAGAGGTTAT_16	1555	4122	23	0	singlet	T cells	16
CATTCGCAGAGTACCG_16	1699	5078	37	1	singlet	B cells	16
CATTCGCAGAGTCGGT_16	699	1460	8	0	singlet	T cells	16
CATTCGCAGATCCTGT_16	774	1364	27	4	singlet	Cancer	16
CATTCGCAGATCGATA_16	1087	2822	6	2	singlet	Myeloid	16
CATTCGCAGCGATAGC_16	659	1207	29	6	singlet	Alveolar	16
CATTCGCAGCTTCGCG_16	799	2188	2	0	singlet	T cells	16
CATTCGCAGTCACGCC_16	1044	3485	2	0	singlet	T cells	16
CATTCGCAGTTAAGTG_16	526	1074	20	2	singlet	Myeloid	16
CATTCGCCAATGGATA_16	3146	18764	21	2	singlet	Myeloid	16
CATTCGCTCGCTGATA_16	3001	12904	15	0	singlet	T cells	16
CATTCGCTCGGCGCTA_16	854	2216	2	0	singlet	T cells	16
CCAATCCAGCCAGGAT_16	826	2172	2	0	singlet	T cells	16
CCAATCCAGGACAGAA_16	677	1203	17	5	singlet	Fibroblasts	16
CCAATCCCAATGGACG_16	901	1625	13	3	singlet	Endothelial	16
CCAATCCGTAAGAGGA_16	947	2441	2	0	singlet	T cells	16
CCAATCCGTAAGTTCC_16	1098	2578	2	0	singlet	T cells	16
CCAATCCGTAATCACC_16	815	1981	2	0	singlet	T cells	16
CCAATCCGTGCAGTAG_16	958	2927	8	0	singlet	T cells	16
CCAATCCGTGTCCTCT_16	515	838	3	0	singlet	T cells	16
CCAATCCTCAACCAAC_16	1347	4432	20	2	singlet	Myeloid	16
CCAATCCTCACATGCA_16	1039	2313	8	0	singlet	T cells	16
CCAATCCTCATCGCTC_16	455	648	17	5	singlet	Fibroblasts	16
CCAATCCTCGTTTATC_16	959	2508	20	2	singlet	Myeloid	16
CCAATCCTCTCTGAGA_16	2658	11828	17	5	singlet	Fibroblasts	16
CCACCTAAGATCCCAT_16	1808	4630	17	5	singlet	Fibroblasts	16
CCACCTAAGGAATGGA_16	366	591	29	6	singlet	Alveolar	16
CCACCTACACCGCTAG_16	777	1592	2	0	singlet	T cells	16
CCACCTACACGGTGTC_16	603	1255	23	0	singlet	T cells	16
CCACCTAGTAAATGAC_16	1041	2511	2	0	singlet	T cells	16
CCACCTATCAGAAATG_16	3224	18272	21	2	singlet	Myeloid	16
CCACCTATCTAACTTC_16	1285	2945	29	6	singlet	Alveolar	16
CCACCTATCTATCCTA_16	1083	3154	2	0	singlet	T cells	16
CCACCTATCTCTGTCG_16	923	2261	2	0	singlet	T cells	16
CCACCTATCTGATTCT_16	907	3483	2	0	singlet	T cells	16
CCACGGAAGTCGAGTG_16	4249	22637	21	2	doublet	Myeloid	16
CCACGGACAAGTACCT_16	1120	4321	2	0	singlet	T cells	16
CCACGGACACACATGT_16	1364	3390	2	0	singlet	T cells	16
CCACGGACATCACGAT_16	1084	2749	2	0	singlet	T cells	16
CCACGGAGTCTGCAAT_16	563	1132	2	0	singlet	T cells	16
CCACGGAGTGAGGCTA_16	1132	2941	8	0	singlet	T cells	16
CCACGGAGTGGTACAG_16	761	1616	30	5	singlet	Fibroblasts	16
CCACGGATCCTAGAAC_16	926	2251	2	0	singlet	T cells	16
CCACTACAGATCCCGC_16	924	2933	2	0	singlet	T cells	16
CCACTACAGTATCTCG_16	2511	9726	21	2	singlet	Myeloid	16
CCACTACCAGACAAAT_16	1229	3198	2	0	singlet	T cells	16
CCACTACGTAGCTTGT_16	466	844	13	3	singlet	Endothelial	16
CCACTACGTCTCCATC_16	3579	23771	21	2	singlet	Myeloid	16
CCACTACGTGAGTATA_16	796	1586	13	3	singlet	Endothelial	16
CCACTACGTGTAACGG_16	711	2120	2	0	singlet	T cells	16
CCACTACTCATATCGG_16	4183	31832	21	2	doublet	Myeloid	16
CCACTACTCATGCAAC_16	1065	2712	0	0	singlet	T cells	16
CCACTACTCTTACCGC_16	2891	10818	15	0	singlet	T cells	16
CCAGCGAAGACTAAGT_16	1102	2838	2	0	singlet	T cells	16
CCAGCGAAGCCATCGC_16	408	609	10	4	singlet	Cancer	16
CCAGCGACAACTGCGC_16	948	2693	2	0	singlet	T cells	16
CCAGCGACAAGCTGTT_16	809	2107	2	0	singlet	T cells	16
CCAGCGACAGTCGTGC_16	887	2267	2	0	singlet	T cells	16
CCAGCGAGTAGGGTAC_16	1006	2719	20	2	singlet	Myeloid	16
CCAGCGATCCTTCAAT_16	991	2706	20	2	singlet	Myeloid	16
CCATGTCAGACATAAC_16	785	2532	4	1	singlet	B cells	16
CCATGTCAGAGAGCTC_16	936	2710	2	0	singlet	T cells	16
CCATGTCAGCGCTCCA_16	1115	3174	2	0	singlet	T cells	16
CCATGTCAGCTAAGAT_16	2873	15518	21	2	singlet	Myeloid	16
CCATGTCAGGATCGCA_16	2613	11473	6	2	singlet	Myeloid	16
CCATGTCAGTCGTTTG_16	1005	2419	2	0	singlet	T cells	16
CCATGTCCAAACTGCT_16	445	735	13	3	singlet	Endothelial	16
CCATGTCCAGCTTCGG_16	1030	2286	2	0	singlet	T cells	16
CCATGTCGTCATATGC_16	907	2743	2	0	singlet	T cells	16
CCATGTCGTTACAGAA_16	1901	7183	6	2	singlet	Myeloid	16
CCATGTCGTTTACTCT_16	803	1661	13	3	singlet	Endothelial	16
CCATGTCTCACTATTC_16	1671	4416	32	3	singlet	Endothelial	16
CCATGTCTCCTAGAAC_16	1063	2372	2	0	singlet	T cells	16
CCATGTCTCCTAGTGA_16	521	1107	13	3	singlet	Endothelial	16
CCATGTCTCTGGTATG_16	1225	4166	24	1	singlet	B cells	16
CCATTCGAGCTATGCT_16	822	1856	32	3	singlet	Endothelial	16
CCATTCGAGGCATGGT_16	820	2261	2	0	singlet	T cells	16
CCATTCGAGTACGCGA_16	308	627	14	2	singlet	Myeloid	16
CCATTCGGTAAGGGCT_16	838	1938	2	0	singlet	T cells	16
CCATTCGGTGTAATGA_16	848	2251	2	0	singlet	T cells	16
CCATTCGGTGTGCCTG_16	4140	29411	21	2	singlet	Myeloid	16
CCATTCGTCACAATGC_16	1938	6607	38	2	singlet	Myeloid	16
CCATTCGTCACGGTTA_16	3777	21543	21	2	singlet	Myeloid	16
CCATTCGTCTCATTCA_16	1505	5063	5	2	singlet	Myeloid	16
CCCAATCGTCGCTTTC_16	2158	6134	13	3	doublet	Endothelial	16
CCCAATCGTTCCGGCA_16	415	798	20	2	singlet	Myeloid	16
CCCAATCGTTGATTCG_16	671	1211	13	3	singlet	Endothelial	16
CCCAATCTCAGTCCCT_16	804	1831	13	3	singlet	Endothelial	16
CCCAGTTAGAGGGCTT_16	907	2288	8	0	singlet	T cells	16
CCCAGTTCAGGGAGAG_16	1765	4250	13	3	doublet	Endothelial	16
CCCAGTTCATGCCTAA_16	1019	2269	32	3	singlet	Endothelial	16
CCCAGTTGTAACGCGA_16	1040	2249	17	5	singlet	Fibroblasts	16
CCCAGTTGTAGAAGGA_16	628	1455	20	2	singlet	Myeloid	16
CCCAGTTGTCGGCACT_16	1030	2522	2	0	singlet	T cells	16
CCCAGTTTCGACAGCC_16	3090	16059	36	6	singlet	Alveolar	16
CCCAGTTTCTAAGCCA_16	909	2155	29	6	singlet	Alveolar	16
CCCATACCAAACCTAC_16	2437	11266	21	2	singlet	Myeloid	16
CCCATACCAACACCCG_16	1192	2708	29	6	singlet	Alveolar	16
CCCATACCAAGGCTCC_16	1078	2372	13	3	singlet	Endothelial	16
CCCATACTCAGAGGTG_16	900	1878	2	0	singlet	T cells	16
CCCATACTCCAGTATG_16	1033	3000	2	0	singlet	T cells	16
CCCATACTCTTATCTG_16	366	575	13	3	doublet	Endothelial	16
CCCTCCTAGACCTTTG_16	526	1017	29	6	singlet	Alveolar	16
CCCTCCTAGTGACTCT_16	3356	19385	6	2	singlet	Myeloid	16
CCCTCCTGTCTCTTAT_16	768	1946	34	0	singlet	T cells	16
CCCTCCTGTTACGGAG_16	1054	2679	2	0	singlet	T cells	16
CCCTCCTTCCAAACTG_16	1574	5016	24	1	singlet	B cells	16
CCCTCCTTCCACTCCA_16	1425	3400	2	0	singlet	T cells	16
CCCTCCTTCTGATACG_16	935	2849	2	0	singlet	T cells	16
CCGGGATAGATCCCGC_16	852	2155	2	0	singlet	T cells	16
CCGGGATAGCGCTCCA_16	989	2272	8	0	singlet	T cells	16
CCGGGATCATACGCCG_16	1065	2002	30	5	singlet	Fibroblasts	16
CCGGGATGTACTCAAC_16	1067	3420	2	0	singlet	T cells	16
CCGGTAGAGTGGAGAA_16	695	1098	17	5	singlet	Fibroblasts	16
CCGGTAGCACGGCTAC_16	677	1142	32	3	singlet	Endothelial	16
CCGGTAGCAGATGGCA_16	708	1530	20	2	singlet	Myeloid	16
CCGGTAGCAGGTGGAT_16	714	1742	4	1	singlet	B cells	16
CCGGTAGCATGTAGTC_16	1141	3007	6	2	singlet	Myeloid	16
CCGGTAGCATTGGTAC_16	391	713	2	0	singlet	T cells	16
CCGGTAGGTCTTGATG_16	1057	2363	8	0	singlet	T cells	16
CCGGTAGTCCTGCCAT_16	776	2118	2	0	singlet	T cells	16
CCGGTAGTCGTACGGC_16	3733	23978	5	2	singlet	Myeloid	16
CCGGTAGTCTCGCATC_16	2978	15832	21	2	singlet	Myeloid	16
CCGTACTAGGCCCTTG_16	1108	3078	23	0	singlet	T cells	16
CCGTACTAGGTTCCTA_16	509	939	2	0	singlet	T cells	16
CCGTACTCATGGTTGT_16	1557	4636	2	0	singlet	T cells	16
CCGTACTGTACCGCTG_16	903	1780	29	6	singlet	Alveolar	16
CCGTACTGTCAAAGCG_16	730	1513	2	0	singlet	T cells	16
CCGTACTTCACCGTAA_16	981	2803	2	0	singlet	T cells	16
CCGTACTTCCTTGGTC_16	843	2121	2	0	singlet	T cells	16
CCGTACTTCTCGTATT_16	4427	33235	21	2	singlet	Myeloid	16
CCGTGGACAGATAATG_16	832	1977	2	0	singlet	T cells	16
CCGTGGAGTACAGTTC_16	2650	13636	36	6	singlet	Alveolar	16
CCGTGGAGTATATCCG_16	474	699	27	4	singlet	Cancer	16
CCGTGGAGTGTGGTTT_16	881	2500	4	1	singlet	B cells	16
CCGTGGATCAGTCCCT_16	572	2073	2	0	singlet	T cells	16
CCGTGGATCCTACAGA_16	853	1872	2	0	singlet	T cells	16
CCGTTCAAGGGTGTGT_16	1113	2474	8	0	singlet	T cells	16
CCGTTCAAGTGTGAAT_16	643	1198	8	0	singlet	T cells	16
CCGTTCACATCAGTAC_16	581	1281	20	2	singlet	Myeloid	16
CCGTTCAGTACCGGCT_16	5296	47156	21	2	singlet	Myeloid	16
CCGTTCAGTATCACCA_16	843	1741	8	0	singlet	T cells	16
CCGTTCAGTCCTCCAT_16	1500	3923	2	0	singlet	T cells	16
CCTAAAGAGACAAGCC_16	954	2477	2	0	singlet	T cells	16
CCTAAAGAGCAAATCA_16	735	1574	17	5	singlet	Fibroblasts	16
CCTAAAGAGCTGATAA_16	607	1052	17	5	singlet	Fibroblasts	16
CCTAAAGCAACACCCG_16	764	1361	13	3	singlet	Endothelial	16
CCTAAAGCACAGCGTC_16	3565	20343	21	2	singlet	Myeloid	16
CCTAAAGCAGGGCATA_16	558	1008	29	6	singlet	Alveolar	16
CCTAAAGGTATCGCAT_16	608	1324	2	0	singlet	T cells	16
CCTAAAGGTGGAAAGA_16	1009	2818	4	1	singlet	B cells	16
CCTAAAGTCGGTGTCG_16	444	833	20	2	singlet	Myeloid	16
CCTACACAGGACGAAA_16	995	1945	2	0	singlet	T cells	16
CCTACACAGGATTCGG_16	2843	10471	29	6	singlet	Alveolar	16
CCTACACAGGCCCTCA_16	783	1916	2	0	singlet	T cells	16
CCTACACCAAACCCAT_16	2066	8562	36	6	singlet	Alveolar	16
CCTACACCACCCATGG_16	1080	2224	10	4	singlet	Cancer	16
CCTACACCACGAGGTA_16	352	543	13	3	doublet	Endothelial	16
CCTACACCACGGTAGA_16	715	1478	2	0	singlet	T cells	16
CCTACACGTCTGCCAG_16	992	2447	2	0	singlet	T cells	16
CCTACACGTTAGGGTG_16	1460	3941	8	0	singlet	T cells	16
CCTACACTCAAGAAGT_16	1055	3050	2	0	singlet	T cells	16
CCTACACTCATCTGTT_16	838	1771	32	3	singlet	Endothelial	16
CCTACACTCTTATCTG_16	310	505	29	6	singlet	Alveolar	16
CCTACCAAGTTCGCGC_16	2456	12082	36	6	singlet	Alveolar	16
CCTACCACAAATTGCC_16	962	1930	2	0	singlet	T cells	16
CCTACCACAGGAACGT_16	971	2564	2	0	singlet	T cells	16
CCTACCACAGGGTTAG_16	1375	3890	17	5	singlet	Fibroblasts	16
CCTACCACATAGACTC_16	649	1313	13	3	singlet	Endothelial	16
CCTACCAGTCATTAGC_16	1069	3140	20	2	singlet	Myeloid	16
CCTACCATCGGATGGA_16	807	1854	2	0	singlet	T cells	16
CCTACCATCTCCCTGA_16	961	1982	32	3	singlet	Endothelial	16
CCTAGCTAGACAATAC_16	876	1803	8	0	singlet	T cells	16
CCTAGCTAGATAGTCA_16	497	902	13	3	singlet	Endothelial	16
CCTAGCTAGATCGATA_16	648	1533	2	0	singlet	T cells	16
CCTAGCTAGCACAGGT_16	3420	17634	21	2	singlet	Myeloid	16
CCTAGCTCAGGAATGC_16	2020	7972	36	6	singlet	Alveolar	16
CCTAGCTCATCGGAAG_16	1077	3022	20	2	singlet	Myeloid	16
CCTAGCTTCATACGGT_16	967	3511	6	2	singlet	Myeloid	16
CCTAGCTTCCGTAGGC_16	852	1766	32	3	singlet	Endothelial	16
CCTAGCTTCGAACTGT_16	858	1914	2	0	singlet	T cells	16
CCTATTAAGGGCTTGA_16	676	1207	29	6	singlet	Alveolar	16
CCTATTACAATGAAAC_16	2122	7107	38	2	singlet	Myeloid	16
CCTATTACACCAACCG_16	1361	8368	6	2	singlet	Myeloid	16
CCTATTACAGCGATCC_16	1162	3050	2	0	singlet	T cells	16
CCTATTACAGCTGCTG_16	990	2582	8	0	singlet	T cells	16
CCTATTAGTACAGCAG_16	802	2023	2	0	singlet	T cells	16
CCTATTAGTAGCAAAT_16	707	1676	20	2	singlet	Myeloid	16
CCTATTAGTATTCTCT_16	478	751	27	4	singlet	Cancer	16
CCTATTATCACCCGAG_16	605	1120	29	6	singlet	Alveolar	16
CCTCAGTAGATCGATA_16	923	2416	2	0	singlet	T cells	16
CCTCAGTAGCTGAAAT_16	1878	6931	38	2	singlet	Myeloid	16
CCTCAGTAGGACCACA_16	848	1968	2	0	singlet	T cells	16
CCTCAGTAGGGCATGT_16	802	1746	2	0	singlet	T cells	16
CCTCAGTCACCATGTA_16	489	912	29	6	singlet	Alveolar	16
CCTCAGTCATAACCTG_16	798	1545	2	0	singlet	T cells	16
CCTCAGTGTACCGCTG_16	536	1098	20	2	singlet	Myeloid	16
CCTCAGTGTAGAGCTG_16	1318	3064	29	6	singlet	Alveolar	16
CCTCAGTGTAGCTGCC_16	2580	7808	29	6	singlet	Alveolar	16
CCTCAGTGTCCAGTTA_16	3111	17227	21	2	singlet	Myeloid	16
CCTCAGTGTGTTGAGG_16	1499	3585	29	6	singlet	Alveolar	16
CCTCTGAAGAGGTTGC_16	1003	2409	2	0	singlet	T cells	16
CCTCTGAAGGACGAAA_16	691	2176	4	1	singlet	B cells	16
CCTCTGAAGGGAAACA_16	1776	5026	2	0	doublet	T cells	16
CCTCTGAAGTCGATAA_16	287	510	14	2	singlet	Myeloid	16
CCTCTGACACAGCGTC_16	481	1136	20	2	singlet	Myeloid	16
CCTCTGACAGACAAGC_16	2656	9969	6	2	singlet	Myeloid	16
CCTCTGACAGCATACT_16	1072	2733	2	0	singlet	T cells	16
CCTCTGACATTGGCGC_16	888	1934	8	0	singlet	T cells	16
CCTCTGATCCCGACTT_16	652	1515	2	0	singlet	T cells	16
CCTCTGATCGTTACGA_16	740	1232	32	3	singlet	Endothelial	16
CCTTACGAGATATGCA_16	1169	3124	2	0	singlet	T cells	16
CCTTACGAGTCGTTTG_16	773	1639	13	3	singlet	Endothelial	16
CCTTACGAGTTCGCAT_16	885	2318	2	0	singlet	T cells	16
CCTTACGCAGCTGTGC_16	743	1695	8	0	singlet	T cells	16
CCTTACGCATACTCTT_16	3091	14099	6	2	singlet	Myeloid	16
CCTTACGGTATATCCG_16	871	1828	2	0	singlet	T cells	16
CCTTACGGTCTCTCGT_16	1341	3151	8	0	singlet	T cells	16
CCTTACGGTTGCCTCT_16	759	1382	17	5	singlet	Fibroblasts	16
CCTTACGTCACAGTAC_16	1393	4296	20	2	singlet	Myeloid	16
CCTTACGTCTAACGGT_16	1025	2577	13	3	singlet	Endothelial	16
CCTTACGTCTACTATC_16	1622	4538	29	6	singlet	Alveolar	16
CCTTACGTCTCGCTTG_16	1093	3703	2	0	singlet	T cells	16
CCTTCCCAGACTAGAT_16	3372	18561	6	2	singlet	Myeloid	16
CCTTCCCAGCACACAG_16	252	783	20	2	singlet	Myeloid	16
CCTTCCCCAAAGTGCG_16	2090	9515	16	2	singlet	Myeloid	16
CCTTCCCCAATCTGCA_16	3099	17686	36	6	singlet	Alveolar	16
CCTTCCCCAGGTCGTC_16	664	1639	2	0	singlet	T cells	16
CCTTCCCTCAACCATG_16	1118	3295	4	1	singlet	B cells	16
CCTTCCCTCGGATGTT_16	745	1697	2	0	singlet	T cells	16
CCTTCGAAGGTAGCTG_16	696	1682	2	0	singlet	T cells	16
CCTTCGACAATCACAC_16	1185	2789	8	0	singlet	T cells	16
CCTTCGACACCTGGTG_16	866	2478	2	0	singlet	T cells	16
CCTTCGACAGAGTGTG_16	1026	2547	8	0	singlet	T cells	16
CCTTCGAGTAGTAGTA_16	696	1219	13	3	singlet	Endothelial	16
CCTTCGAGTCCATGAT_16	760	1265	10	4	singlet	Cancer	16
CCTTCGAGTGCTAGCC_16	487	1181	2	0	singlet	T cells	16
CCTTTCTAGAAGGACA_16	967	2740	2	0	singlet	T cells	16
CCTTTCTAGCGGATCA_16	506	914	13	3	doublet	Endothelial	16
CCTTTCTCATCTCGCT_16	2499	12527	36	6	singlet	Alveolar	16
CCTTTCTTCCCAAGAT_16	351	581	13	3	singlet	Endothelial	16
CCTTTCTTCCTTGCCA_16	3896	26493	21	2	singlet	Myeloid	16
CCTTTCTTCGGCGCAT_16	518	1131	2	0	singlet	T cells	16
CGAACATAGAAACCAT_16	1105	3272	2	0	singlet	T cells	16
CGAACATAGCGTTTAC_16	901	2046	2	0	singlet	T cells	16
CGAACATCAAGACACG_16	866	3304	2	0	singlet	T cells	16
CGAACATCATTTCAGG_16	674	1572	0	0	singlet	T cells	16
CGAACATGTAATCACC_16	1053	2659	2	0	singlet	T cells	16
CGAACATGTACCGGCT_16	2597	6258	33	7	singlet	Epithelial	16
CGAACATGTAGCGCAA_16	1244	4073	24	1	singlet	B cells	16
CGAACATGTAGCGTCC_16	724	1768	2	0	singlet	T cells	16
CGAACATGTCACTTCC_16	1191	4050	20	2	singlet	Myeloid	16
CGAACATGTTCGTGAT_16	659	1183	2	0	singlet	T cells	16
CGAACATTCAGCCTAA_16	1714	8927	21	2	singlet	Myeloid	16
CGAACATTCCAAACAC_16	516	907	20	2	singlet	Myeloid	16
CGAACATTCCATGAGT_16	310	567	2	0	singlet	T cells	16
CGAACATTCTCTGCTG_16	1756	6320	38	2	singlet	Myeloid	16
CGAACATTCTTCCTTC_16	2646	12059	21	2	singlet	Myeloid	16
CGAATGTAGAGGTTAT_16	636	1348	0	0	singlet	T cells	16
CGAATGTAGAGGTTGC_16	2794	12438	21	2	singlet	Myeloid	16
CGAATGTAGATCTGAA_16	1094	2689	2	0	singlet	T cells	16
CGAATGTAGATGAGAG_16	1499	4681	38	2	singlet	Myeloid	16
CGAATGTAGCACACAG_16	950	2185	2	0	singlet	T cells	16
CGAATGTAGCTCAACT_16	2677	13219	21	2	singlet	Myeloid	16
CGAATGTAGTTAAGTG_16	567	1163	2	0	singlet	T cells	16
CGAATGTCATGTCGAT_16	1057	2288	32	3	singlet	Endothelial	16
CGAATGTGTCTAAACC_16	1565	4190	13	3	singlet	Endothelial	16
CGAATGTGTTCGAATC_16	3897	25584	21	2	singlet	Myeloid	16
CGAATGTTCAACCAAC_16	1082	2646	0	0	singlet	T cells	16
CGAATGTTCACGCGGT_16	977	2646	2	0	singlet	T cells	16
CGAATGTTCATAACCG_16	821	2216	2	0	singlet	T cells	16
CGAATGTTCTCGTATT_16	1112	2406	23	0	singlet	T cells	16
CGACCTTAGACTCGGA_16	4127	29654	21	2	singlet	Myeloid	16
CGACCTTAGGACACCA_16	833	1982	2	0	singlet	T cells	16
CGACCTTAGGTAAACT_16	894	2329	2	0	singlet	T cells	16
CGACCTTAGTCATGCT_16	1061	3239	2	0	singlet	T cells	16
CGACCTTCACATGGGA_16	2812	13360	6	2	singlet	Myeloid	16
CGACCTTCACGAGGTA_16	2327	7908	38	2	singlet	Myeloid	16
CGACCTTCAGATGGCA_16	1285	3438	2	0	singlet	T cells	16
CGACCTTGTTTACTCT_16	360	559	32	3	singlet	Endothelial	16
CGACCTTTCAGCGATT_16	1896	6752	6	2	singlet	Myeloid	16
CGACCTTTCGTCCAGG_16	3589	20637	21	2	singlet	Myeloid	16
CGACCTTTCGTGTAGT_16	1942	7109	6	2	singlet	Myeloid	16
CGACCTTTCTGCTTGC_16	876	1935	2	0	singlet	T cells	16
CGACTTCAGAAGATTC_16	555	1009	8	0	singlet	T cells	16
CGACTTCAGCAATCTC_16	950	2276	2	0	singlet	T cells	16
CGACTTCAGTACGTTC_16	485	1020	2	0	singlet	T cells	16
CGACTTCAGTCAAGGC_16	4240	29234	21	2	singlet	Myeloid	16
CGACTTCAGTTCGATC_16	2384	11158	21	2	singlet	Myeloid	16
CGACTTCCACGCGAAA_16	932	1745	29	6	singlet	Alveolar	16
CGACTTCCAGTGACAG_16	1311	3791	2	0	singlet	T cells	16
CGACTTCGTAAGAGAG_16	778	1559	8	0	singlet	T cells	16
CGACTTCTCGCCGTGA_16	432	665	14	2	singlet	Myeloid	16
CGACTTCTCTACGAGT_16	695	1301	32	3	singlet	Endothelial	16
CGAGAAGCACATCTTT_16	428	809	10	4	singlet	Cancer	16
CGAGAAGCATCTCCCA_16	2741	12413	21	2	singlet	Myeloid	16
CGAGAAGGTGTCTGAT_16	989	2211	17	5	singlet	Fibroblasts	16
CGAGAAGTCCAAGCCG_16	467	787	13	3	singlet	Endothelial	16
CGAGAAGTCGGAATCT_16	3868	26333	21	2	singlet	Myeloid	16
CGAGAAGTCTCTTATG_16	2124	6490	29	6	singlet	Alveolar	16
CGAGCACAGAACTCGG_16	982	2324	2	0	singlet	T cells	16
CGAGCACAGAGATGAG_16	1352	4146	20	2	singlet	Myeloid	16
CGAGCACAGTGAACGC_16	1772	4993	13	3	doublet	Endothelial	16
CGAGCACCAAATACAG_16	702	1114	27	4	singlet	Cancer	16
CGAGCACCAACGCACC_16	1171	3548	2	0	singlet	T cells	16
CGAGCACCAAGGTTTC_16	1546	5100	20	2	singlet	Myeloid	16
CGAGCACCAATCACAC_16	887	1832	17	5	singlet	Fibroblasts	16
CGAGCACGTCGCCATG_16	1352	3403	32	3	singlet	Endothelial	16
CGAGCACTCACCCGAG_16	1443	3892	8	0	singlet	T cells	16
CGAGCCAAGATGGGTC_16	1315	2813	17	5	singlet	Fibroblasts	16
CGAGCCAAGCAGATCG_16	3783	26696	21	2	singlet	Myeloid	16
CGAGCCACAAGCCGTC_16	1041	2781	2	0	singlet	T cells	16
CGAGCCACAAGCTGAG_16	848	1903	2	0	singlet	T cells	16
CGAGCCACAGTCACTA_16	1893	6776	17	5	singlet	Fibroblasts	16
CGAGCCACAGTGAGTG_16	806	2177	2	0	singlet	T cells	16
CGAGCCAGTACCATCA_16	4196	29165	21	2	singlet	Myeloid	16
CGAGCCAGTCTAGCCG_16	791	2033	2	0	singlet	T cells	16
CGAGCCATCAAACGGG_16	1285	4035	5	2	singlet	Myeloid	16
CGAGCCATCAACACTG_16	673	1033	27	4	singlet	Cancer	16
CGAGCCATCGCCAGCA_16	1285	3707	2	0	singlet	T cells	16
CGATCGGAGCCTATGT_16	702	1482	13	3	singlet	Endothelial	16
CGATCGGCATACGCCG_16	830	2282	8	0	singlet	T cells	16
CGATCGGGTCAAAGAT_16	850	1775	32	3	singlet	Endothelial	16
CGATCGGGTCCATCCT_16	307	634	16	2	singlet	Myeloid	16
CGATCGGTCAAGAAGT_16	1467	4078	2	0	singlet	T cells	16
CGATCGGTCGGTCTAA_16	4105	25150	6	2	singlet	Myeloid	16
CGATCGGTCTGTGCAA_16	2543	12326	16	2	singlet	Myeloid	16
CGATGGCAGGTGCTTT_16	935	2062	30	5	singlet	Fibroblasts	16
CGATGGCCAAAGCGGT_16	1587	3711	29	6	singlet	Alveolar	16
CGATGGCCACGGTAGA_16	425	551	30	5	singlet	Fibroblasts	16
CGATGGCGTCGAACAG_16	1626	5199	6	2	singlet	Myeloid	16
CGATGGCTCCGTTGCT_16	899	1989	2	0	singlet	T cells	16
CGATGTAAGCGACGTA_16	460	1005	13	3	doublet	Endothelial	16
CGATGTAAGCTCCTCT_16	1047	2630	32	3	singlet	Endothelial	16
CGATGTACAGCATACT_16	927	2227	2	2	singlet	Myeloid	16
CGATGTACAGGTTTCA_16	561	828	17	5	singlet	Fibroblasts	16
CGATGTAGTCCATGAT_16	678	1906	29	6	singlet	Alveolar	16
CGATGTAGTGTATGGG_16	860	5868	13	3	doublet	Endothelial	16
CGATGTATCCGCAAGC_16	703	1491	13	3	singlet	Endothelial	16
CGATGTATCCGCTGTT_16	581	1058	8	0	singlet	T cells	16
CGATGTATCGCCGTGA_16	906	2830	4	1	singlet	B cells	16
CGATGTATCTGAAAGA_16	968	2216	2	0	singlet	T cells	16
CGATTGAAGAGACTAT_16	411	622	29	6	singlet	Alveolar	16
CGATTGAAGCCACTAT_16	2551	11969	36	6	singlet	Alveolar	16
CGATTGACAATCTACG_16	897	2441	2	0	singlet	T cells	16
CGATTGACAGCCTGTG_16	586	1084	20	2	singlet	Myeloid	16
CGATTGACATAAGACA_16	997	1965	2	0	singlet	T cells	16
CGATTGACATGGGAAC_16	1976	7273	36	6	singlet	Alveolar	16
CGATTGACATGTCTCC_16	691	1454	29	6	singlet	Alveolar	16
CGATTGAGTCTGATTG_16	840	1828	2	0	singlet	T cells	16
CGATTGATCCAAACAC_16	810	2158	0	0	singlet	T cells	16
CGCCAAGAGTGTGAAT_16	744	2469	16	2	singlet	Myeloid	16
CGCCAAGCACCCAGTG_16	2087	9561	17	5	singlet	Fibroblasts	16
CGCCAAGCACCGAATT_16	547	1189	20	2	singlet	Myeloid	16
CGCCAAGGTTCACCTC_16	804	2094	2	0	singlet	T cells	16
CGCCAAGGTTTACTCT_16	3669	20791	21	2	singlet	Myeloid	16
CGCCAAGTCACTTACT_16	1935	6219	2	0	singlet	T cells	16
CGCCAAGTCAGTTCGA_16	750	1836	2	0	singlet	T cells	16
CGCCAAGTCCACGTTC_16	1228	3122	2	0	singlet	T cells	16
CGCCAAGTCCAGGGCT_16	659	1531	2	0	singlet	T cells	16
CGCCAAGTCGCAAGCC_16	618	1420	2	0	singlet	T cells	16
CGCCAAGTCGGTTAAC_16	734	1846	2	0	singlet	T cells	16
CGCGGTAAGCAATATG_16	1006	2806	4	1	singlet	B cells	16
CGCGGTAAGTTAGCGG_16	359	518	17	5	singlet	Fibroblasts	16
CGCGGTACACCGCTAG_16	1019	2525	8	0	singlet	T cells	16
CGCGGTACACGTCTCT_16	715	1770	2	0	singlet	T cells	16
CGCGGTACAGCCTGTG_16	2168	7606	32	3	doublet	Endothelial	16
CGCGGTACATCCGTGG_16	2742	12477	21	2	singlet	Myeloid	16
CGCGGTAGTATCAGTC_16	1589	6074	6	2	singlet	Myeloid	16
CGCGGTAGTGTGGCTC_16	1511	4473	13	3	singlet	Endothelial	16
CGCGGTATCAAACCAC_16	910	1961	32	3	singlet	Endothelial	16
CGCGGTATCCGCTGTT_16	878	2128	8	0	singlet	T cells	16
CGCGTTTAGATGTGTA_16	394	651	13	3	singlet	Endothelial	16
CGCGTTTAGTAAGTAC_16	1150	3347	24	1	singlet	B cells	16
CGCGTTTAGTGGTAGC_16	877	2312	2	0	singlet	T cells	16
CGCGTTTGTTGCTCCT_16	1723	5252	6	2	singlet	Myeloid	16
CGCTATCAGAGGACGG_16	646	1477	29	6	singlet	Alveolar	16
CGCTATCAGGACTGGT_16	608	1129	13	3	singlet	Endothelial	16
CGCTATCCACAGCCCA_16	444	637	17	5	singlet	Fibroblasts	16
CGCTATCCACCGCTAG_16	910	1892	2	0	singlet	T cells	16
CGCTATCCATGCCTTC_16	721	1635	2	0	singlet	T cells	16
CGCTATCGTAGATTAG_16	1265	3221	2	0	singlet	T cells	16
CGCTATCGTAGCGTGA_16	915	2510	4	1	singlet	B cells	16
CGCTATCTCCCAACGG_16	3401	18679	21	2	singlet	Myeloid	16
CGCTATCTCGTGGTCG_16	927	2590	2	0	singlet	T cells	16
CGCTGGAGTGATGCCC_16	1601	5286	38	2	singlet	Myeloid	16
CGCTGGAGTGCTTCTC_16	1891	6346	6	2	singlet	Myeloid	16
CGCTGGAGTTACCGAT_16	994	2430	8	0	singlet	T cells	16
CGCTGGATCCAAACTG_16	711	1914	2	0	singlet	T cells	16
CGCTGGATCCAATGGT_16	3641	21030	21	2	singlet	Myeloid	16
CGCTGGATCGCCATAA_16	798	1988	2	0	singlet	T cells	16
CGCTTCAAGTGCTGCC_16	4026	25399	21	2	singlet	Myeloid	16
CGCTTCAAGTTGCAGG_16	1150	2786	2	0	singlet	T cells	16
CGCTTCACACATTTCT_16	3519	18678	21	2	singlet	Myeloid	16
CGCTTCACAGATCCAT_16	303	544	20	2	singlet	Myeloid	16
CGCTTCACATACGCTA_16	679	1242	13	3	doublet	Endothelial	16
CGCTTCAGTAAGAGGA_16	1902	6166	38	2	singlet	Myeloid	16
CGCTTCAGTCGACTAT_16	1850	6014	6	2	singlet	Myeloid	16
CGCTTCATCTCGTATT_16	1660	4706	8	0	singlet	T cells	16
CGCTTCATCTGACCTC_16	837	1797	2	0	singlet	T cells	16
CGGACACAGATCGGGT_16	5675	42219	21	2	doublet	Myeloid	16
CGGACACAGATGTCGG_16	858	2629	2	1	singlet	B cells	16
CGGACACAGCAGGTCA_16	946	2511	2	0	singlet	T cells	16
CGGACACAGCGATCCC_16	1699	5076	38	3	singlet	Endothelial	16
CGGACACGTTACCAGT_16	2710	11943	6	2	singlet	Myeloid	16
CGGACGTAGGCAGGTT_16	117	573	7	1	singlet	B cells	16
CGGACGTCACTGAAGG_16	3000	13639	21	2	singlet	Myeloid	16
CGGACGTGTAAATACG_16	736	1364	13	3	singlet	Endothelial	16
CGGACGTGTCAGAATA_16	1641	6271	2	0	doublet	T cells	16
CGGACGTGTGATGTGG_16	1896	6794	38	2	singlet	Myeloid	16
CGGACGTGTTACAGAA_16	2811	13531	21	2	singlet	Myeloid	16
CGGACGTTCCGAAGAG_16	1071	2356	2	0	singlet	T cells	16
CGGACGTTCGGTTAAC_16	665	1249	16	2	singlet	Myeloid	16
CGGACGTTCTGAGTGT_16	681	1263	13	3	singlet	Endothelial	16
CGGACGTTCTTGACGA_16	779	1965	2	0	singlet	T cells	16
CGGACTGCATTCGACA_16	4411	31668	21	2	singlet	Myeloid	16
CGGACTGGTACGCTGC_16	788	1507	17	5	singlet	Fibroblasts	16
CGGACTGGTAGCGTAG_16	1379	3913	30	5	singlet	Fibroblasts	16
CGGACTGGTTAGATGA_16	1083	2226	32	3	singlet	Endothelial	16
CGGACTGGTTGGGACA_16	878	2018	2	0	singlet	T cells	16
CGGACTGTCCGCGGTA_16	570	1804	34	0	singlet	T cells	16
CGGAGCTAGTCATCCA_16	1018	2029	17	5	singlet	Fibroblasts	16
CGGAGCTCAAGCGATG_16	985	2682	2	0	singlet	T cells	16
CGGAGCTCAATACGCT_16	1213	3052	2	0	singlet	T cells	16
CGGAGCTGTAGCAAAT_16	791	1840	2	0	singlet	T cells	16
CGGAGCTGTCATTAGC_16	658	1546	2	0	singlet	T cells	16
CGGAGCTGTCGGCACT_16	915	3336	20	2	singlet	Myeloid	16
CGGAGCTGTCTTGCGG_16	926	3298	2	0	singlet	T cells	16
CGGAGCTGTGTCCTCT_16	1209	4770	2	0	singlet	T cells	16
CGGAGCTTCATCACCC_16	1712	4573	2	0	singlet	T cells	16
CGGAGCTTCCGTCATC_16	641	1398	20	2	singlet	Myeloid	16
CGGAGTCAGATCGATA_16	2242	8394	2	0	singlet	T cells	16
CGGAGTCAGCCTCGTG_16	1919	6246	2	0	singlet	T cells	16
CGGAGTCAGGGTCTCC_16	654	1559	4	1	singlet	B cells	16
CGGAGTCAGTGGAGTC_16	3486	19952	36	6	singlet	Alveolar	16
CGGAGTCCAAGGACTG_16	834	2232	2	0	singlet	T cells	16
CGGAGTCCAGGGATTG_16	3494	12385	29	6	singlet	Alveolar	16
CGGAGTCCAGTACACT_16	3647	21952	36	6	singlet	Alveolar	16
CGGAGTCGTACCATCA_16	404	1119	0	0	singlet	T cells	16
CGGAGTCGTGTAAGTA_16	1003	2089	29	6	singlet	Alveolar	16
CGGCTAGAGGCTCTTA_16	3269	21911	21	2	singlet	Myeloid	16
CGGCTAGAGGGTGTTG_16	3600	18856	6	2	singlet	Myeloid	16
CGGCTAGTCCACGACG_16	2159	8726	21	2	singlet	Myeloid	16
CGGCTAGTCTGGTGTA_16	790	1961	8	0	singlet	T cells	16
CGGGTCAAGACCTAGG_16	911	2100	2	0	singlet	T cells	16
CGGGTCAAGGGCTTCC_16	710	1482	13	3	singlet	Endothelial	16
CGGGTCAAGTAGCCGA_16	989	2201	2	0	singlet	T cells	16
CGGGTCAAGTGCCAGA_16	1938	6833	6	2	singlet	Myeloid	16
CGGGTCAAGTTAGGTA_16	1079	2692	2	0	singlet	T cells	16
CGGGTCACAAACCTAC_16	827	2069	20	2	singlet	Myeloid	16
CGGGTCAGTGTAAGTA_16	1828	6792	4	1	doublet	B cells	16
CGGGTCAGTGTTCTTT_16	4003	20246	15	0	doublet	T cells	16
CGGGTCATCAGCATGT_16	1389	4892	6	2	singlet	Myeloid	16
CGGGTCATCTCTGTCG_16	650	1161	13	3	singlet	Endothelial	16
CGGTTAAAGAGAACAG_16	812	1893	2	0	singlet	T cells	16
CGGTTAAGTCATTAGC_16	3237	17595	21	2	singlet	Myeloid	16
CGGTTAAGTCGCATCG_16	977	2686	8	0	singlet	T cells	16
CGGTTAAGTTCTGTTT_16	405	721	13	3	singlet	Endothelial	16
CGGTTAATCCTGTACC_16	1026	2827	2	0	singlet	T cells	16
CGGTTAATCGCACTCT_16	2634	13392	21	2	singlet	Myeloid	16
CGTAGCGAGGAATTAC_16	1288	3901	20	2	singlet	Myeloid	16
CGTAGCGAGTACGATA_16	460	930	17	5	singlet	Fibroblasts	16
CGTAGCGCACAGACAG_16	819	1985	2	0	singlet	T cells	16
CGTAGCGCAGATCGGA_16	2563	12607	21	2	singlet	Myeloid	16
CGTAGCGGTGTTGAGG_16	451	690	10	4	singlet	Cancer	16
CGTAGCGTCATCGATG_16	1211	5084	18	6	singlet	Alveolar	16
CGTAGCGTCCTATGTT_16	553	1260	2	0	singlet	T cells	16
CGTAGCGTCGCTGATA_16	433	862	20	2	singlet	Myeloid	16
CGTAGCGTCGTCACGG_16	1143	3990	6	2	singlet	Myeloid	16
CGTAGGCCACATAACC_16	796	1864	17	5	singlet	Fibroblasts	16
CGTAGGCCAGACTCGC_16	1737	4852	13	3	singlet	Endothelial	16
CGTAGGCGTAAATACG_16	861	2137	2	0	singlet	T cells	16
CGTAGGCGTGCAGTAG_16	366	1110	18	6	singlet	Alveolar	16
CGTAGGCGTTATCGGT_16	1519	5118	20	2	singlet	Myeloid	16
CGTAGGCTCGTCCAGG_16	510	931	29	6	singlet	Alveolar	16
CGTCACTAGAACTGTA_16	1023	2140	2	0	singlet	T cells	16
CGTCACTAGAGTAATC_16	880	2233	2	0	singlet	T cells	16
CGTCACTAGCAGCCTC_16	5971	70810	21	2	doublet	Myeloid	16
CGTCACTAGCCAGTAG_16	1031	2992	2	0	singlet	T cells	16
CGTCACTAGGAATTAC_16	812	1963	2	0	singlet	T cells	16
CGTCACTAGTGTTTGC_16	477	745	32	3	singlet	Endothelial	16
CGTCACTCAGTGAGTG_16	797	1978	2	0	singlet	T cells	16
CGTCACTGTGACGCCT_16	699	1807	2	0	singlet	T cells	16
CGTCACTTCTGACCTC_16	750	2139	20	2	singlet	Myeloid	16
CGTCACTTCTGGCGAC_16	661	1554	2	0	singlet	T cells	16
CGTCACTTCTTGTATC_16	445	813	6	2	singlet	Myeloid	16
CGTCAGGAGCTGAAAT_16	1816	5192	2	0	doublet	T cells	16
CGTCAGGCAATTCCTT_16	3276	16028	6	2	singlet	Myeloid	16
CGTCAGGGTAAAGTCA_16	1163	2994	2	0	singlet	T cells	16
CGTCAGGGTATAAACG_16	491	899	17	5	singlet	Fibroblasts	16
CGTCAGGGTGTGTGCC_16	620	1474	2	0	singlet	T cells	16
CGTCAGGTCTTCCTTC_16	1031	2691	2	0	singlet	T cells	16
CGTCCATAGAAGGCCT_16	1327	4467	20	2	singlet	Myeloid	16
CGTCCATAGCCAGAAC_16	5787	33642	17	5	singlet	Fibroblasts	16
CGTCCATAGTAACCCT_16	868	1962	8	0	singlet	T cells	16
CGTCCATCAACCGCCA_16	1644	5136	38	2	singlet	Myeloid	16
CGTCCATCATACTACG_16	1046	2483	2	0	singlet	T cells	16
CGTCCATCATGCAACT_16	1722	6303	6	2	singlet	Myeloid	16
CGTCCATTCACGAAGG_16	1556	5057	6	2	singlet	Myeloid	16
CGTCCATTCTAGAGTC_16	520	1985	16	2	singlet	Myeloid	16
CGTCCATTCTTGCAAG_16	921	1986	13	3	singlet	Endothelial	16
CGTCTACCAAGCCTAT_16	1159	4297	4	1	singlet	B cells	16
CGTCTACCAGCTATTG_16	3191	16087	36	6	singlet	Alveolar	16
CGTCTACTCCGAAGAG_16	3538	16082	36	6	singlet	Alveolar	16
CGTCTACTCCTTGCCA_16	763	1365	13	3	singlet	Endothelial	16
CGTCTACTCGCTAGCG_16	838	1905	2	0	singlet	T cells	16
CGTCTACTCTGATTCT_16	464	841	20	2	singlet	Myeloid	16
CGTCTACTCTTCGAGA_16	655	1563	2	0	singlet	T cells	16
CGTGAGCAGGAGCGAG_16	1074	2808	8	0	singlet	T cells	16
CGTGAGCAGTGAATTG_16	381	540	22	4	singlet	Cancer	16
CGTGAGCCAATGACCT_16	395	540	10	4	singlet	Cancer	16
CGTGAGCCAGTCGATT_16	430	798	13	3	doublet	Endothelial	16
CGTGAGCCATAGAAAC_16	144	2243	34	1	singlet	B cells	16
CGTGAGCCATGCAATC_16	2712	8975	29	6	singlet	Alveolar	16
CGTGAGCTCACCACCT_16	781	2087	2	0	singlet	T cells	16
CGTGAGCTCAGCTTAG_16	1789	6385	21	2	singlet	Myeloid	16
CGTGAGCTCCAAGTAC_16	862	2170	2	0	singlet	T cells	16
CGTGAGCTCCTAGAAC_16	977	2605	20	2	singlet	Myeloid	16
CGTGAGCTCTAACTGG_16	3157	16829	21	2	singlet	Myeloid	16
CGTGAGCTCTTTAGGG_16	584	1153	2	0	singlet	T cells	16
CGTGTAAAGAACAATC_16	952	2113	8	0	singlet	T cells	16
CGTGTAAAGAGACTTA_16	2183	7296	6	2	singlet	Myeloid	16
CGTGTAAAGCAGCCTC_16	615	1397	20	2	singlet	Myeloid	16
CGTGTAAAGCTCTCGG_16	663	1317	2	0	singlet	T cells	16
CGTGTAACAGCTGGCT_16	707	1368	13	3	singlet	Endothelial	16
CGTGTAACATAGGATA_16	665	1266	2	0	singlet	T cells	16
CGTGTAATCAGTTAGC_16	2572	9398	6	2	singlet	Myeloid	16
CGTGTAATCCGTCAAA_16	449	969	2	0	singlet	T cells	16
CGTGTCTAGATACACA_16	147	603	7	1	singlet	B cells	16
CGTGTCTAGCTGCCCA_16	1522	3752	29	6	singlet	Alveolar	16
CGTGTCTAGGATGGTC_16	3154	18138	21	2	singlet	Myeloid	16
CGTGTCTAGGTGTTAA_16	1407	3972	29	6	singlet	Alveolar	16
CGTGTCTAGTCGCCGT_16	732	1620	19	0	singlet	T cells	16
CGTGTCTCAAAGTGCG_16	553	875	2	0	singlet	T cells	16
CGTGTCTCACAAGACG_16	584	1590	24	1	singlet	B cells	16
CGTGTCTCACAGCCCA_16	1109	2716	8	0	singlet	T cells	16
CGTGTCTCACCCAGTG_16	3072	14460	21	2	singlet	Myeloid	16
CGTGTCTGTACCATCA_16	755	1805	8	0	singlet	T cells	16
CGTGTCTGTCAAAGAT_16	1034	2469	2	0	singlet	T cells	16
CGTGTCTGTTGCCTCT_16	695	1273	13	3	singlet	Endothelial	16
CGTGTCTTCAGCTGGC_16	859	2177	2	0	singlet	T cells	16
CGTGTCTTCCACTCCA_16	476	699	10	4	singlet	Cancer	16
CGTGTCTTCCCTTGCA_16	444	895	13	3	doublet	Endothelial	16
CGTGTCTTCCTGCTTG_16	712	1481	32	3	singlet	Endothelial	16
CGTGTCTTCGAGAGCA_16	696	1207	13	3	singlet	Endothelial	16
CGTGTCTTCGCTTAGA_16	1682	4429	29	0	singlet	T cells	16
CGTGTCTTCTGTCTCG_16	2407	14618	21	2	singlet	Myeloid	16
CGTTAGAAGGACGAAA_16	344	582	29	6	singlet	Alveolar	16
CGTTAGACAAGCGTAG_16	2048	8423	6	2	singlet	Myeloid	16
CGTTAGACAGCTTAAC_16	2484	6925	29	6	singlet	Alveolar	16
CGTTAGAGTAGCGTAG_16	2284	6671	29	6	singlet	Alveolar	16
CGTTAGAGTATTCGTG_16	799	1821	2	0	singlet	T cells	16
CGTTAGAGTTCCACAA_16	302	564	16	2	singlet	Myeloid	16
CGTTAGAGTTCTGTTT_16	772	1700	13	3	singlet	Endothelial	16
CGTTAGAGTTTAAGCC_16	1166	5537	17	5	singlet	Fibroblasts	16
CGTTAGATCAGGTAAA_16	2523	11482	36	6	singlet	Alveolar	16
CGTTCTGAGCGATAGC_16	2929	13832	21	2	singlet	Myeloid	16
CGTTCTGGTGGTAACG_16	1487	4175	13	3	singlet	Endothelial	16
CGTTCTGTCACTTATC_16	3455	19895	21	2	singlet	Myeloid	16
CGTTCTGTCCGAACGC_16	985	2744	4	1	singlet	B cells	16
CGTTCTGTCTCTGAGA_16	889	2058	29	6	singlet	Alveolar	16
CGTTCTGTCTCTTATG_16	1130	5752	20	2	singlet	Myeloid	16
CGTTCTGTCTTATCTG_16	958	2227	8	0	singlet	T cells	16
CGTTGGGAGTCTCCTC_16	1003	3018	2	0	singlet	T cells	16
CGTTGGGCACAAGTAA_16	259	546	29	6	singlet	Alveolar	16
CGTTGGGCATAGGATA_16	791	2271	20	2	singlet	Myeloid	16
CGTTGGGTCAGGTAAA_16	474	807	13	3	singlet	Endothelial	16
CGTTGGGTCCATTCTA_16	660	1505	2	0	singlet	T cells	16
CGTTGGGTCCCTTGTG_16	806	1751	2	0	singlet	T cells	16
CGTTGGGTCCGGGTGT_16	682	1674	2	0	singlet	T cells	16
CTAACTTCATCAGTCA_16	862	1603	2	0	singlet	T cells	16
CTAACTTGTGTAACGG_16	769	1909	8	0	singlet	T cells	16
CTAACTTGTTCAGACT_16	1876	5755	30	5	singlet	Fibroblasts	16
CTAACTTTCACTTACT_16	1031	2718	13	3	singlet	Endothelial	16
CTAACTTTCCTTGGTC_16	1292	3469	30	5	singlet	Fibroblasts	16
CTAACTTTCGTGACAT_16	828	1894	2	0	singlet	T cells	16
CTAACTTTCTACCTGC_16	4416	12553	33	7	singlet	Epithelial	16
CTAAGACAGAGTACCG_16	884	2225	2	0	singlet	T cells	16
CTAAGACAGATATGCA_16	764	1455	13	3	singlet	Endothelial	16
CTAAGACCAAACTGTC_16	858	1910	2	0	singlet	T cells	16
CTAAGACCACACCGCA_16	722	1749	2	0	singlet	T cells	16
CTAAGACCACATTAGC_16	772	1519	13	3	singlet	Endothelial	16
CTAAGACCAGTCGTGC_16	4533	36725	21	2	doublet	Myeloid	16
CTAAGACGTGTTGGGA_16	1586	4170	29	6	singlet	Alveolar	16
CTAAGACTCACCACCT_16	1980	6686	38	2	singlet	Myeloid	16
CTAAGACTCGACCAGC_16	605	1064	3	0	singlet	T cells	16
CTAATGGAGGACCACA_16	677	1399	2	0	singlet	T cells	16
CTAATGGAGTGACATA_16	166	1754	7	1	singlet	B cells	16
CTAATGGCAATAGCAA_16	4182	24701	21	2	singlet	Myeloid	16
CTAATGGCACGGACAA_16	1068	2616	2	0	singlet	T cells	16
CTAATGGCAGCTGCTG_16	875	2082	8	0	singlet	T cells	16
CTAATGGCATTACCTT_16	560	1230	20	2	singlet	Myeloid	16
CTAATGGGTACCGAGA_16	609	1131	13	3	singlet	Endothelial	16
CTAATGGGTCAGAATA_16	856	1985	13	3	singlet	Endothelial	16
CTACACCAGAGTTGGC_16	1044	2118	29	6	singlet	Alveolar	16
CTACACCAGCTAGGCA_16	771	2100	2	0	singlet	T cells	16
CTACACCCACGCATCG_16	760	1686	2	0	singlet	T cells	16
CTACACCGTTCCATGA_16	1071	3122	2	0	singlet	T cells	16
CTACACCTCAGCAACT_16	367	517	10	4	singlet	Cancer	16
CTACACCTCGATCCCT_16	1040	2406	8	0	singlet	T cells	16
CTACATTAGAATCTCC_16	608	1578	21	2	singlet	Myeloid	16
CTACATTAGCATGGCA_16	1141	2509	8	0	singlet	T cells	16
CTACATTCATCCAACA_16	1392	4047	2	0	singlet	T cells	16
CTACATTGTTCCCGAG_16	487	916	17	5	singlet	Fibroblasts	16
CTACATTTCACTCCTG_16	920	2595	20	2	singlet	Myeloid	16
CTACATTTCTACGAGT_16	1450	4021	6	2	singlet	Myeloid	16
CTACCCACAAGCTGTT_16	4028	27523	21	2	singlet	Myeloid	16
CTACCCACAGTCCTTC_16	709	1829	32	3	singlet	Endothelial	16
CTACCCAGTAATCGTC_16	498	925	2	0	singlet	T cells	16
CTACCCAGTAGAGCTG_16	803	2563	14	2	singlet	Myeloid	16
CTACCCAGTCTTGATG_16	925	2394	20	2	singlet	Myeloid	16
CTACCCAGTTCCATGA_16	958	2696	20	2	singlet	Myeloid	16
CTACCCATCTCTGCTG_16	3695	22564	21	2	singlet	Myeloid	16
CTACGTCAGGACAGCT_16	1348	2933	29	6	singlet	Alveolar	16
CTACGTCAGTCTCGGC_16	3817	19360	21	2	singlet	Myeloid	16
CTACGTCCAAGCGAGT_16	924	2400	2	0	singlet	T cells	16
CTACGTCCAGCCAGAA_16	1204	3037	8	0	singlet	T cells	16
CTACGTCCATCCTTGC_16	1028	2388	8	0	singlet	T cells	16
CTACGTCGTATATGAG_16	435	886	32	3	singlet	Endothelial	16
CTACGTCGTTACGTCA_16	983	2897	13	3	singlet	Endothelial	16
CTACGTCGTTCCAACA_16	792	1691	8	0	singlet	T cells	16
CTACGTCGTTTGACTG_16	749	1633	13	3	singlet	Endothelial	16
CTACGTCTCAATCTCT_16	3145	14695	6	2	singlet	Myeloid	16
CTACGTCTCCGCATCT_16	3113	16290	16	2	singlet	Myeloid	16
CTAGAGTAGGTCATCT_16	701	1659	2	0	singlet	T cells	16
CTAGAGTAGTCTCGGC_16	977	2098	2	0	singlet	T cells	16
CTAGAGTCACGAAGCA_16	2216	8473	6	2	singlet	Myeloid	16
CTAGAGTGTAGCACGA_16	1115	3059	2	0	singlet	T cells	16
CTAGAGTTCAGGATCT_16	1065	2367	29	0	singlet	T cells	16
CTAGAGTTCATTTGGG_16	458	732	22	4	singlet	Cancer	16
CTAGAGTTCCCTTGCA_16	768	1770	2	0	singlet	T cells	16
CTAGAGTTCTTGTATC_16	863	2031	8	0	singlet	T cells	16
CTAGCCTAGGGAACGG_16	1949	6059	2	0	singlet	T cells	16
CTAGCCTGTGTATGGG_16	1267	4224	20	2	singlet	Myeloid	16
CTAGCCTGTTCGTTGA_16	1127	3205	4	1	singlet	B cells	16
CTAGCCTTCAACACGT_16	341	667	14	2	singlet	Myeloid	16
CTAGCCTTCACCTCGT_16	2762	13519	16	2	singlet	Myeloid	16
CTAGTGAAGTGACATA_16	955	2217	2	0	singlet	T cells	16
CTAGTGACAAGTAATG_16	548	838	17	5	singlet	Fibroblasts	16
CTAGTGACAATCTGCA_16	1730	3957	32	3	doublet	Endothelial	16
CTAGTGACACATTCGA_16	650	1478	2	0	singlet	T cells	16
CTAGTGACAGTCGATT_16	1126	3530	20	2	singlet	Myeloid	16
CTAGTGAGTAAATGAC_16	4494	32349	21	2	singlet	Myeloid	16
CTAGTGAGTAGTACCT_16	349	613	20	2	singlet	Myeloid	16
CTAGTGAGTTATCACG_16	2605	10495	21	2	singlet	Myeloid	16
CTAGTGATCCAGATCA_16	403	782	29	6	singlet	Alveolar	16
CTCACACAGACGCAAC_16	1155	3613	20	2	singlet	Myeloid	16
CTCACACAGCGTGAAC_16	1482	4405	38	2	singlet	Myeloid	16
CTCACACAGCTGAAAT_16	1427	7464	5	2	singlet	Myeloid	16
CTCACACCACCCATTC_16	1055	2539	32	3	singlet	Endothelial	16
CTCACACCACGAAATA_16	956	2593	2	0	singlet	T cells	16
CTCACACCAGGATCGA_16	3359	16487	21	1	singlet	B cells	16
CTCACACCAGTAGAGC_16	1148	3584	2	0	singlet	T cells	16
CTCACACCATATGAGA_16	668	1194	2	0	singlet	T cells	16
CTCACACCATGGTCTA_16	954	2700	2	0	singlet	T cells	16
CTCACACGTGCTGTAT_16	773	1543	32	3	singlet	Endothelial	16
CTCACACTCCTCATTA_16	1651	7461	6	2	singlet	Myeloid	16
CTCACACTCTCCCTGA_16	4491	30329	21	2	singlet	Myeloid	16
CTCAGAAAGCTGCAAG_16	588	1276	20	2	singlet	Myeloid	16
CTCAGAAAGGGTTTCT_16	662	1452	13	3	singlet	Endothelial	16
CTCAGAAAGTATCTCG_16	280	506	16	2	singlet	Myeloid	16
CTCAGAACATCTCGCT_16	977	2498	2	0	singlet	T cells	16
CTCAGAACATTCTTAC_16	1114	2589	30	5	singlet	Fibroblasts	16
CTCAGAAGTGAAAGAG_16	2822	12825	6	2	singlet	Myeloid	16
CTCAGAAGTGCCTGTG_16	903	2257	2	0	singlet	T cells	16
[truncated: 22,282 more rows]

## Sheet: ROGUE
sample	Myeloid	T cells	Fibroblasts	Endothelial	Alveolar	Cancer	B cells	Epithelial
16	0.494208	0.830592	0.618321	0.674098	0.529451	0.785528	0.577483	0.584014
19	0.727947	0.829381	0.695525	0.756259	0.678653	0.601278	0.722498	NA
20	0.59657	0.823694	0.684037	0.822915	0.715536	0.670734	0.685625	NA
22	0.658122	0.861274	0.593872	0.740959	0.691275	0.642962	0.78907	0.765515
23	0.559937	0.812878	0.605695	0.650136	0.63427	0.6045	0.626505	0.666293

## Sheet: ROGUE(filtered)
sample	Myeloid	T cells	Fibroblasts	Endothelial	Alveolar	B cells	Cancer	Epithelial
16	0.503669	0.838939	0.612032	0.721743	0.519605	0.67208	0.934757	0.63429
19	0.728827	0.841893	0.695525	0.770897	0.686629	0.724407	0.609764	NA
20	0.626533	0.832062	0.691728	0.834743	0.745613	0.692056	0.675303	NA
22	0.678441	0.878011	0.596379	0.746024	0.681988	0.797128	0.646734	0.795259
23	0.622914	0.82253	0.619791	0.656641	0.647505	0.665304	0.612869	0.666035

## Sheet: DEG
	p_val	avg_log2FC	pct.1	pct.2	p_val_adj	cluster	gene
SCGB3A2	0	5.72657	0.517	0.099	0	Alveolar	SCGB3A2
SFTPB	0	5.52347	0.801	0.089	0	Alveolar	SFTPB
SFTPA2	0	5.25982	0.538	0.081	0	Alveolar	SFTPA2
SFTPA1	0	5.22816	0.511	0.075	0	Alveolar	SFTPA1
AGER	0	4.69049	0.534	0.028	0	Alveolar	AGER
EMP2	0	3.96433	0.723	0.103	0	Alveolar	EMP2
NAPSA	0	3.84281	0.642	0.03	0	Alveolar	NAPSA
WFDC2	0	3.5775	0.72	0.122	0	Alveolar	WFDC2
ADIRF	0	3.52901	0.788	0.067	0	Alveolar	ADIRF
SFTPD	0	3.48337	0.58	0.024	0	Alveolar	SFTPD
CAV1	0	3.27841	0.632	0.1	0	Alveolar	CAV1
SFTA2	0	3.22117	0.814	0.11	0	Alveolar	SFTA2
HOPX	0	3.12422	0.847	0.147	0	Alveolar	HOPX
CYB5A	0	2.94787	0.851	0.203	0	Alveolar	CYB5A
AGR3	0	2.81074	0.666	0.028	0	Alveolar	AGR3
GPRC5A	0	2.80452	0.695	0.062	0	Alveolar	GPRC5A
CYP4B1	0	2.77792	0.606	0.014	0	Alveolar	CYP4B1
KRT18	0	2.73611	0.88	0.233	0	Alveolar	KRT18
CXCL2	0	2.73192	0.555	0.074	0	Alveolar	CXCL2
FOLR1	0	2.70153	0.723	0.03	0	Alveolar	FOLR1
SFN	0	2.68085	0.653	0.149	0	Alveolar	SFN
CXCL17	0	2.65474	0.511	0.022	0	Alveolar	CXCL17
RNASE1	0	2.60295	0.847	0.121	0	Alveolar	RNASE1
KRT8	0	2.55662	0.799	0.182	0	Alveolar	KRT8
FXYD3	0	2.54704	0.811	0.113	0	Alveolar	FXYD3
C19orf33	0	2.49612	0.624	0.071	0	Alveolar	C19orf33
ICAM1	0	2.48888	0.587	0.095	0	Alveolar	ICAM1
KRT19	0	2.47479	0.817	0.197	0	Alveolar	KRT19
CLDN18	0	2.46537	0.455	0.005	0	Alveolar	CLDN18
SLC34A2	0	2.43908	0.555	0.018	0	Alveolar	SLC34A2
CD9	0	2.42159	0.86	0.249	0	Alveolar	CD9
CEACAM6	0	2.37324	0.487	0.03	0	Alveolar	CEACAM6
SFTA3	0	2.3711	0.641	0.009	0	Alveolar	SFTA3
TNNC1	0	2.36283	0.413	0.007	0	Alveolar	TNNC1
MYL9	0	2.35837	0.559	0.071	0	Alveolar	MYL9
SDC4	0	2.32983	0.674	0.117	0	Alveolar	SDC4
TSPAN13	0	2.29324	0.635	0.102	0	Alveolar	TSPAN13
PGC	0	2.27338	0.314	0.011	0	Alveolar	PGC
LMO7	0	2.24986	0.639	0.067	0	Alveolar	LMO7
PIGR	0	2.24373	0.433	0.014	0	Alveolar	PIGR
ID1	0	2.22608	0.595	0.082	0	Alveolar	ID1
TNFRSF12A	0	2.19839	0.683	0.129	0	Alveolar	TNFRSF12A
SFTA1P	0	2.18566	0.595	0.011	0	Alveolar	SFTA1P
CAV2	0	2.17882	0.587	0.089	0	Alveolar	CAV2
AQP4	0	2.11452	0.511	0.004	0	Alveolar	AQP4
CXCL1	0	2.1055	0.284	0.026	0	Alveolar	CXCL1
KRT7	0	2.01464	0.801	0.201	0	Alveolar	KRT7
SLC39A8	0	1.92644	0.515	0.061	0	Alveolar	SLC39A8
UPK3B	0	1.91518	0.293	0.003	0	Alveolar	UPK3B
CLIC3	0	1.8869	0.507	0.084	0	Alveolar	CLIC3
PEBP4	0	1.86093	0.476	0.005	0	Alveolar	PEBP4
RRAD	0	1.85907	0.363	0.014	0	Alveolar	RRAD
CLDN4	0	1.82762	0.609	0.124	0	Alveolar	CLDN4
C16orf89	0	1.82705	0.435	0.008	0	Alveolar	C16orf89
APLP2	0	1.81482	0.751	0.19	0	Alveolar	APLP2
MMP7	0	1.77985	0.297	0.028	0	Alveolar	MMP7
ELF3	0	1.76859	0.682	0.155	0	Alveolar	ELF3
DHCR24	0	1.73749	0.566	0.062	0	Alveolar	DHCR24
NGFRAP1	0	1.73593	0.685	0.127	0	Alveolar	NGFRAP1
ERRFI1	0	1.73156	0.632	0.112	0	Alveolar	ERRFI1
CTSE	0	1.72974	0.387	0.005	0	Alveolar	CTSE
TM4SF1	0	1.71575	0.701	0.175	0	Alveolar	TM4SF1
BCAM	0	1.6905	0.565	0.065	0	Alveolar	BCAM
SCEL	0	1.60992	0.277	0.008	0	Alveolar	SCEL
AK1	0	1.60223	0.559	0.097	0	Alveolar	AK1
ITGB6	0	1.60159	0.464	0.045	0	Alveolar	ITGB6
SUSD2	0	1.58758	0.431	0.005	0	Alveolar	SUSD2
TACSTD2	0	1.56007	0.682	0.132	0	Alveolar	TACSTD2
GKN2	0	1.55357	0.368	0.004	0	Alveolar	GKN2
LDLR	0	1.5378	0.463	0.057	0	Alveolar	LDLR
PTRF	0	1.51117	0.439	0.041	0	Alveolar	PTRF
SELENBP1	0	1.505	0.489	0.022	0	Alveolar	SELENBP1
DMKN	0	1.47055	0.472	0.015	0	Alveolar	DMKN
NEDD4L	0	1.4609	0.5	0.027	0	Alveolar	NEDD4L
MGLL	0	1.44583	0.491	0.058	0	Alveolar	MGLL
LIMCH1	0	1.44548	0.5	0.038	0	Alveolar	LIMCH1
IFT57	0	1.42898	0.551	0.099	0	Alveolar	IFT57
SEPP1	0	1.42615	0.698	0.146	0	Alveolar	SEPP1
GDF15	0	1.42387	0.292	0.015	0	Alveolar	GDF15
GJA1	0	1.42245	0.367	0.022	0	Alveolar	GJA1
MBIP	0	1.41019	0.508	0.049	0	Alveolar	MBIP
C4BPA	0	1.3952	0.315	0.013	0	Alveolar	C4BPA
CYR61	0	1.38115	0.453	0.059	0	Alveolar	CYR61
SGMS2	0	1.38004	0.376	0.051	0	Alveolar	SGMS2
MAL2	0	1.37361	0.525	0.074	0	Alveolar	MAL2
CCND1	0	1.31247	0.426	0.045	0	Alveolar	CCND1
CLIC5	0	1.31008	0.26	0.015	0	Alveolar	CLIC5
LPCAT1	0	1.29084	0.443	0.062	0	Alveolar	LPCAT1
DMBT1	0	1.28935	0.261	0.005	0	Alveolar	DMBT1
VSIG2	0	1.27906	0.414	0.007	0	Alveolar	VSIG2
PTGS2	0	1.27396	0.289	0.025	0	Alveolar	PTGS2
ABCA3	0	1.2711	0.315	0.009	0	Alveolar	ABCA3
LRRK2	0	1.26436	0.289	0.028	0	Alveolar	LRRK2
GGTLC1	0	1.25312	0.255	0.002	0	Alveolar	GGTLC1
AQP1	0	1.20764	0.401	0.047	0	Alveolar	AQP1
SDC1	0	1.20166	0.464	0.067	0	Alveolar	SDC1
NKX2-1	0	1.19334	0.372	0.003	0	Alveolar	NKX2-1
ALCAM	0	1.17892	0.406	0.058	0	Alveolar	ALCAM
MPZL2	0	1.17726	0.456	0.045	0	Alveolar	MPZL2
CADM1	0	1.16789	0.397	0.021	0	Alveolar	CADM1
KLK11	0	1.15426	0.239	0.005	0	Alveolar	KLK11
MYO1B	0	1.13691	0.404	0.049	0	Alveolar	MYO1B
EFEMP1	0	1.11692	0.355	0.022	0	Alveolar	EFEMP1
FAM129B	0	1.09027	0.433	0.056	0	Alveolar	FAM129B
CYBRD1	0	1.07709	0.372	0.031	0	Alveolar	CYBRD1
TNS1	0	1.07669	0.338	0.034	0	Alveolar	TNS1
SDR16C5	0	1.06694	0.369	0.029	0	Alveolar	SDR16C5
ITGA3	0	1.05523	0.383	0.046	0	Alveolar	ITGA3
ITPKC	0	1.05522	0.321	0.026	0	Alveolar	ITPKC
TMPRSS2	0	1.05291	0.352	0.004	0	Alveolar	TMPRSS2
GAS6	0	1.05037	0.297	0.027	0	Alveolar	GAS6
TMEM125	0	1.0295	0.404	0.029	0	Alveolar	TMEM125
SCNN1B	0	1.02562	0.293	0.007	0	Alveolar	SCNN1B
ANKRD29	0	1.00878	0.226	0.012	0	Alveolar	ANKRD29
CDH1	0	1.00507	0.41	0.047	0	Alveolar	CDH1
PRSS8	0	0.992482	0.4	0.055	0	Alveolar	PRSS8
CXCL14	0	0.987143	0.123	0.004	0	Alveolar	CXCL14
PLLP	0	0.983899	0.298	0.009	0	Alveolar	PLLP
TACC2	0	0.981124	0.377	0.03	0	Alveolar	TACC2
PARD6B	0	0.966393	0.328	0.021	0	Alveolar	PARD6B
STEAP4	0	0.950063	0.301	0.024	0	Alveolar	STEAP4
FLRT3	0	0.932852	0.307	0.009	0	Alveolar	FLRT3
CRB3	0	0.927724	0.387	0.043	0	Alveolar	CRB3
SLC6A14	0	0.90798	0.214	0.005	0	Alveolar	SLC6A14
ANOS1	0	0.895343	0.212	0.01	0	Alveolar	ANOS1
MACROD2	0	0.860764	0.274	0.008	0	Alveolar	MACROD2
DLC1	0	0.857118	0.299	0.022	0	Alveolar	DLC1
LMO3	0	0.849992	0.298	0.008	0	Alveolar	LMO3
SCNN1A	0	0.842865	0.35	0.038	0	Alveolar	SCNN1A
ATP11A	0	0.840642	0.358	0.04	0	Alveolar	ATP11A
ADGRF5	0	0.836782	0.383	0.023	0	Alveolar	ADGRF5
ALPL	0	0.83433	0.289	0.006	0	Alveolar	ALPL
MAOA	0	0.820645	0.334	0.016	0	Alveolar	MAOA
EPHA2	0	0.817769	0.302	0.023	0	Alveolar	EPHA2
WIF1	0	0.806982	0.214	0.003	0	Alveolar	WIF1
RBPMS	0	0.806625	0.367	0.035	0	Alveolar	RBPMS
WFS1	0	0.797413	0.202	0.013	0	Alveolar	WFS1
COL8A1	0	0.776088	0.257	0.013	0	Alveolar	COL8A1
KLF5	0	0.773453	0.33	0.038	0	Alveolar	KLF5
MUC5B	0	0.761435	0.152	0.003	0	Alveolar	MUC5B
C1orf116	0	0.756511	0.265	0.007	0	Alveolar	C1orf116
EVA1A	0	0.7395	0.26	0.013	0	Alveolar	EVA1A
IL1R1	0	0.711569	0.336	0.036	0	Alveolar	IL1R1
RHOBTB2	0	0.706874	0.255	0.013	0	Alveolar	RHOBTB2
C5orf38	0	0.676699	0.252	0.008	0	Alveolar	C5orf38
DUOXA1	0	0.668577	0.249	0.004	0	Alveolar	DUOXA1
HSD17B6	0	0.663499	0.207	0.004	0	Alveolar	HSD17B6
MFSD2A	0	0.658796	0.228	0.013	0	Alveolar	MFSD2A
COL12A1	0	0.656131	0.144	0.004	0	Alveolar	COL12A1
GPC4	0	0.647301	0.243	0.008	0	Alveolar	GPC4
GPM6A	0	0.623598	0.123	0.003	0	Alveolar	GPM6A
CACNA2D2	0	0.609064	0.226	0.001	0	Alveolar	CACNA2D2
IRX2	0	0.604395	0.228	0.005	0	Alveolar	IRX2
FILIP1	0	0.596746	0.194	0.01	0	Alveolar	FILIP1
NRGN	0	0.593355	0.23	0.011	0	Alveolar	NRGN
PLA2G10	0	0.592787	0.223	0.014	0	Alveolar	PLA2G10
PHYHD1	0	0.584891	0.23	0.01	0	Alveolar	PHYHD1
MS4A15	0	0.568316	0.115	0.001	0	Alveolar	MS4A15
MMP28	0	0.566116	0.201	0.003	0	Alveolar	MMP28
DUOX1	0	0.565225	0.278	0.02	0	Alveolar	DUOX1
YAP1	0	0.551721	0.268	0.023	0	Alveolar	YAP1
SOD3	0	0.550343	0.241	0.017	0	Alveolar	SOD3
AHCYL2	0	0.550333	0.24	0.009	0	Alveolar	AHCYL2
NTN4	0	0.54681	0.241	0.017	0	Alveolar	NTN4
ZNF385B	0	0.520792	0.182	0.001	0	Alveolar	ZNF385B
CRTAC1	0	0.511162	0.198	0.002	0	Alveolar	CRTAC1
KCNJ15	0	0.506201	0.202	0.004	0	Alveolar	KCNJ15
ICAM4	0	0.490379	0.177	0.008	0	Alveolar	ICAM4
FOXA2	0	0.485057	0.194	0.003	0	Alveolar	FOXA2
HHIP	0	0.482746	0.146	0.001	0	Alveolar	HHIP
CGNL1	0	0.475903	0.158	0.005	0	Alveolar	CGNL1
VEPH1	0	0.466345	0.17	0.004	0	Alveolar	VEPH1
CRLF1	0	0.446439	0.128	0.004	0	Alveolar	CRLF1
BMP2	0	0.441206	0.174	0.004	0	Alveolar	BMP2
PARM1	0	0.412101	0.234	0.016	0	Alveolar	PARM1
PLA2G1B	0	0.407293	0.132	0.001	0	Alveolar	PLA2G1B
SLC22A31	0	0.401294	0.193	0.002	0	Alveolar	SLC22A31
RP11-259K15.2	0	0.39954	0.149	0.001	0	Alveolar	RP11-259K15.2
SNX25	0	0.399068	0.198	0.012	0	Alveolar	SNX25
SCNN1G	0	0.381869	0.104	0.001	0	Alveolar	SCNN1G
PHACTR3	0	0.370022	0.112	0.002	0	Alveolar	PHACTR3
C8orf34-AS1	0	0.335497	0.137	0.001	0	Alveolar	C8orf34-AS1
SNHG18	0	0.335134	0.137	0.005	0	Alveolar	SNHG18
RASGRF1	0	0.325431	0.128	0.002	0	Alveolar	RASGRF1
ATP13A4	0	0.302648	0.112	0.001	0	Alveolar	ATP13A4
ACADL	0	0.288697	0.124	0.001	0	Alveolar	ACADL
FGFR2	0	0.275115	0.129	0.003	0	Alveolar	FGFR2
SLC4A4	0	0.267978	0.132	0.003	0	Alveolar	SLC4A4
CREB3L1	0	0.263664	0.145	0.003	0	Alveolar	CREB3L1
ROS1	0	0.263045	0.124	0.001	0	Alveolar	ROS1
LAMP3	6.7175e-308	0.974705	0.269	0.025	2.2634e-303	Alveolar	LAMP3
FMO2	2.36258e-304	0.98385	0.26	0.023	7.96046e-300	Alveolar	FMO2
EHD2	4.23308e-303	0.678179	0.226	0.017	1.42629e-298	Alveolar	EHD2
PDPN	1.22058e-302	0.720095	0.178	0.01	4.11263e-298	Alveolar	PDPN
ATP1B1	9.09893e-302	1.53686	0.602	0.132	3.06579e-297	Alveolar	ATP1B1
S100A6	1.81291e-301	2.25875	0.988	0.783	6.10843e-297	Alveolar	S100A6
PLS3	5.91629e-301	1.02793	0.384	0.052	1.99343e-296	Alveolar	PLS3
C1R	1.23245e-300	0.803652	0.383	0.051	4.15261e-296	Alveolar	C1R
CST6	1.29848e-298	1.77259	0.327	0.04	4.37508e-294	Alveolar	CST6
NEDD9	1.37653e-298	1.21058	0.517	0.094	4.63807e-294	Alveolar	NEDD9
MT1E	3.91601e-296	2.5028	0.756	0.216	1.31946e-291	Alveolar	MT1E
MUC1	6.49103e-294	1.46571	0.624	0.141	2.18709e-289	Alveolar	MUC1
MECOM	3.82664e-293	0.402339	0.187	0.012	1.28935e-288	Alveolar	MECOM
SPTSSA	1.42874e-290	1.44555	0.607	0.14	4.81401e-286	Alveolar	SPTSSA
MAGI3	1.23778e-287	0.600788	0.23	0.019	4.17057e-283	Alveolar	MAGI3
TMEM63B	4.55011e-286	0.676101	0.28	0.029	1.53311e-281	Alveolar	TMEM63B
PRKCZ	3.05225e-284	0.557677	0.256	0.024	1.02843e-279	Alveolar	PRKCZ
COL4A3	2.77789e-283	0.460234	0.142	0.006	9.35983e-279	Alveolar	COL4A3
ADRB2	3.45348e-283	0.785375	0.31	0.035	1.16362e-278	Alveolar	ADRB2
TSPAN3	8.80033e-283	1.07553	0.496	0.096	2.96518e-278	Alveolar	TSPAN3
CYSTM1	3.90021e-281	1.81117	0.669	0.18	1.31414e-276	Alveolar	CYSTM1
LAMB2	2.21404e-280	0.54801	0.27	0.027	7.45999e-276	Alveolar	LAMB2
DSTN	5.93869e-279	2.07358	0.867	0.344	2.00098e-274	Alveolar	DSTN
WWTR1	4.03675e-278	0.800934	0.358	0.049	1.36014e-273	Alveolar	WWTR1
FAM46B	3.26161e-277	0.370838	0.119	0.004	1.09897e-272	Alveolar	FAM46B
DDAH1	6.04072e-275	0.609824	0.259	0.026	2.03536e-270	Alveolar	DDAH1
WWC2	1.37036e-271	0.692207	0.239	0.022	4.61727e-267	Alveolar	WWC2
SOCS2	2.20137e-270	0.943355	0.317	0.04	7.41728e-266	Alveolar	SOCS2
PHLDA2	2.24099e-270	1.4449	0.508	0.105	7.55079e-266	Alveolar	PHLDA2
RND1	1.37561e-269	1.53502	0.286	0.033	4.63498e-265	Alveolar	RND1
AC079630.4	1.17504e-266	0.289938	0.12	0.005	3.95918e-262	Alveolar	AC079630.4
ST5	9.30891e-266	0.552757	0.237	0.022	3.13654e-261	Alveolar	ST5
CKB	1.13995e-265	1.32176	0.513	0.103	3.84093e-261	Alveolar	CKB
TMC5	3.57801e-265	0.785584	0.358	0.051	1.20558e-260	Alveolar	TMC5
RAB11FIP1	1.30791e-262	1.80453	0.59	0.146	4.40686e-258	Alveolar	RAB11FIP1
HACD1	2.79036e-262	0.554388	0.214	0.018	9.40185e-258	Alveolar	HACD1
F3	4.29098e-262	0.950335	0.475	0.085	1.4458e-257	Alveolar	F3
NPNT	1.91176e-261	0.54919	0.21	0.017	6.44148e-257	Alveolar	NPNT
STXBP1	1.91746e-261	0.351567	0.173	0.011	6.4607e-257	Alveolar	STXBP1
ATOH8	2.2326e-261	0.347338	0.117	0.004	7.52254e-257	Alveolar	ATOH8
C3	2.28931e-261	1.26484	0.471	0.09	7.71361e-257	Alveolar	C3
C3orf52	6.17511e-261	0.327234	0.124	0.005	2.08064e-256	Alveolar	C3orf52
B3GNT8	9.86499e-261	0.310038	0.132	0.006	3.32391e-256	Alveolar	B3GNT8
LGALS3BP	4.05006e-259	1.40219	0.649	0.169	1.36463e-254	Alveolar	LGALS3BP
SHROOM3	1.54134e-258	0.526613	0.248	0.025	5.19341e-254	Alveolar	SHROOM3
TMEM98	1.74055e-255	0.912557	0.371	0.057	5.86463e-251	Alveolar	TMEM98
CRNDE	2.23073e-254	0.669957	0.278	0.033	7.51623e-250	Alveolar	CRNDE
FAM20A	2.4493e-254	0.353264	0.198	0.016	8.25266e-250	Alveolar	FAM20A
SLC1A1	4.49751e-254	0.493719	0.137	0.007	1.51539e-249	Alveolar	SLC1A1
C1orf167	6.99403e-254	0.596719	0.197	0.016	2.35657e-249	Alveolar	C1orf167
SEMA5A	5.55454e-253	0.438771	0.109	0.004	1.87155e-248	Alveolar	SEMA5A
SCGB3A1	3.63234e-251	5.78506	0.608	0.171	1.22388e-246	Alveolar	SCGB3A1
C11orf96	4.16393e-251	0.485015	0.172	0.012	1.40299e-246	Alveolar	C11orf96
SLPI	3.69906e-250	3.17411	0.664	0.219	1.24636e-245	Alveolar	SLPI
CGN	3.81908e-250	0.786371	0.266	0.031	1.2868e-245	Alveolar	CGN
C8orf4	5.95773e-249	1.63452	0.529	0.121	2.0074e-244	Alveolar	C8orf4
ANXA3	1.18537e-248	1.77203	0.394	0.069	3.99398e-244	Alveolar	ANXA3
FASN	7.11979e-248	0.717731	0.269	0.032	2.39894e-243	Alveolar	FASN
RNF128	7.66862e-247	0.324565	0.104	0.004	2.58386e-242	Alveolar	RNF128
UBTD1	1.05243e-246	0.467825	0.207	0.018	3.54606e-242	Alveolar	UBTD1
EGFR	1.12039e-246	0.532077	0.208	0.018	3.77503e-242	Alveolar	EGFR
GGT1	1.58926e-246	0.975445	0.212	0.019	5.35484e-242	Alveolar	GGT1
GSTP1	2.32441e-245	1.60991	0.942	0.514	7.83188e-241	Alveolar	GSTP1
ARFGEF3	5.63567e-245	0.455164	0.228	0.023	1.89888e-240	Alveolar	ARFGEF3
NDNF	1.41831e-244	0.696548	0.223	0.021	4.77884e-240	Alveolar	NDNF
NFIX	1.57901e-244	0.451751	0.201	0.017	5.32032e-240	Alveolar	NFIX
WTIP	1.68336e-244	0.31984	0.121	0.005	5.67193e-240	Alveolar	WTIP
PDLIM1	1.83441e-243	1.09486	0.592	0.144	6.18086e-239	Alveolar	PDLIM1
CP	1.3287e-242	1.30879	0.243	0.026	4.47692e-238	Alveolar	CP
SFTPC	1.76994e-242	6.69513	0.62	0.188	5.96364e-238	Alveolar	SFTPC
MYRF	2.87525e-242	0.419765	0.107	0.004	9.68787e-238	Alveolar	MYRF
SYNPO	3.10855e-242	0.642134	0.178	0.013	1.04739e-237	Alveolar	SYNPO
PTPN13	1.46925e-241	0.300579	0.173	0.012	4.95049e-237	Alveolar	PTPN13
MLPH	1.12866e-239	0.671083	0.311	0.043	3.80291e-235	Alveolar	MLPH
RASEF	1.37186e-239	0.536663	0.243	0.026	4.62235e-235	Alveolar	RASEF
CLDN7	7.83286e-239	1.01854	0.563	0.129	2.6392e-234	Alveolar	CLDN7
IGFBP7	8.23477e-239	0.911396	0.503	0.105	2.77462e-234	Alveolar	IGFBP7
ETV1	4.92638e-236	0.386829	0.19	0.015	1.6599e-231	Alveolar	ETV1
RP11-27M24.1	1.01398e-235	0.434072	0.108	0.004	3.4165e-231	Alveolar	RP11-27M24.1
NUPR1	5.38176e-235	1.13641	0.65	0.171	1.81333e-230	Alveolar	NUPR1
SERPINA1	3.71521e-234	2.05425	0.62	0.175	1.2518e-229	Alveolar	SERPINA1
GSTA4	5.25692e-234	0.695286	0.293	0.039	1.77127e-229	Alveolar	GSTA4
PPP4R1	3.20381e-231	0.708953	0.319	0.047	1.07949e-226	Alveolar	PPP4R1
RBMS3	7.58632e-231	0.523188	0.145	0.009	2.55613e-226	Alveolar	RBMS3
IRX3	3.38461e-230	0.517872	0.199	0.018	1.14041e-225	Alveolar	IRX3
HBEGF	1.48594e-227	1.28186	0.334	0.053	5.00673e-223	Alveolar	HBEGF
NEBL	3.89148e-225	0.714713	0.251	0.03	1.31119e-220	Alveolar	NEBL
SDPR	4.87182e-223	0.729699	0.29	0.038	1.64151e-218	Alveolar	SDPR
EXPH5	5.53514e-222	0.401726	0.164	0.012	1.86501e-217	Alveolar	EXPH5
AGR2	3.14658e-221	1.21556	0.431	0.085	1.06021e-216	Alveolar	AGR2
S100A14	3.4298e-221	0.939896	0.508	0.111	1.15564e-216	Alveolar	S100A14
SLC40A1	1.64898e-220	0.850331	0.31	0.046	5.55606e-216	Alveolar	SLC40A1
CLU	3.99855e-220	1.53359	0.46	0.098	1.34727e-215	Alveolar	CLU
MYO6	9.87717e-220	0.816325	0.413	0.079	3.32801e-215	Alveolar	MYO6
VSTM2L	4.1949e-218	0.269834	0.116	0.006	1.41343e-213	Alveolar	VSTM2L
PPP1R14C	6.13683e-218	0.275946	0.149	0.01	2.06774e-213	Alveolar	PPP1R14C
SCD5	5.23548e-217	0.475615	0.139	0.009	1.76404e-212	Alveolar	SCD5
CRIP2	6.32141e-217	1.30338	0.456	0.098	2.12994e-212	Alveolar	CRIP2
CFL2	1.3307e-215	0.870231	0.265	0.035	4.48366e-211	Alveolar	CFL2
LNX2	8.76573e-215	0.39713	0.182	0.016	2.95353e-210	Alveolar	LNX2
CH17-360D5.2	1.17907e-214	0.456026	0.108	0.005	3.97275e-210	Alveolar	CH17-360D5.2
COBL	1.7853e-213	0.325263	0.145	0.01	6.01538e-209	Alveolar	COBL
LMNA	2.15249e-213	1.57261	0.749	0.272	7.2526e-209	Alveolar	LMNA
PIP5K1B	1.72798e-212	0.376235	0.17	0.014	5.82224e-208	Alveolar	PIP5K1B
EPB41L5	5.57216e-212	0.700447	0.228	0.026	1.87748e-207	Alveolar	EPB41L5
TEAD1	6.61016e-212	0.453879	0.187	0.017	2.22723e-207	Alveolar	TEAD1
C1orf198	2.62069e-209	0.870943	0.264	0.036	8.83016e-205	Alveolar	C1orf198
CNN3	3.41308e-209	0.908042	0.54	0.128	1.15e-204	Alveolar	CNN3
RAI14	3.47511e-209	0.510559	0.261	0.034	1.1709e-204	Alveolar	RAI14
BAIAP2	1.18235e-208	0.657808	0.281	0.04	3.9838e-204	Alveolar	BAIAP2
ERBB2	1.35498e-208	0.620999	0.255	0.033	4.56548e-204	Alveolar	ERBB2
EFNA1	2.31201e-208	1.15082	0.456	0.099	7.7901e-204	Alveolar	EFNA1
SEPW1	2.89939e-208	1.69225	0.79	0.329	9.76922e-204	Alveolar	SEPW1
REPS2	5.28664e-208	0.310395	0.109	0.005	1.78128e-203	Alveolar	REPS2
PLXNB2	9.39682e-208	0.679934	0.326	0.054	3.16616e-203	Alveolar	PLXNB2
ALOX15B	3.1956e-206	0.404439	0.17	0.015	1.07673e-201	Alveolar	ALOX15B
ST6GALNAC1	1.41261e-205	0.297435	0.12	0.007	4.75966e-201	Alveolar	ST6GALNAC1
TIMP3	3.45131e-205	1.27923	0.355	0.062	1.16288e-200	Alveolar	TIMP3
FMO5	9.13803e-203	0.333083	0.131	0.008	3.07897e-198	Alveolar	FMO5
EPCAM	1.29095e-202	0.738321	0.657	0.17	4.34974e-198	Alveolar	EPCAM
MGST1	1.44698e-201	1.31299	0.66	0.205	4.87545e-197	Alveolar	MGST1
CAPN8	1.65451e-201	0.350819	0.189	0.018	5.57472e-197	Alveolar	CAPN8
WBP5	1.98675e-200	1.07067	0.484	0.116	6.69414e-196	Alveolar	WBP5
S100A16	5.5343e-198	0.718001	0.575	0.144	1.86473e-193	Alveolar	S100A16
SPINT2	7.20656e-196	1.11594	0.731	0.245	2.42818e-191	Alveolar	SPINT2
CD55	9.68862e-196	1.57557	0.698	0.245	3.26449e-191	Alveolar	CD55
STARD10	2.46405e-194	0.482006	0.261	0.037	8.30236e-190	Alveolar	STARD10
GGT5	4.99104e-194	0.455267	0.157	0.013	1.68168e-189	Alveolar	GGT5
CDC42EP1	1.48687e-193	0.547672	0.286	0.044	5.00985e-189	Alveolar	CDC42EP1
MYH14	2.88537e-192	0.837763	0.282	0.044	9.72198e-188	Alveolar	MYH14
UNC13B	9.48563e-192	0.34216	0.154	0.013	3.19609e-187	Alveolar	UNC13B
ATP1A1	1.001e-191	1.33071	0.712	0.271	3.37276e-187	Alveolar	ATP1A1
OSMR	1.1669e-190	0.485378	0.256	0.036	3.93174e-186	Alveolar	OSMR
VEGFA	1.42452e-190	1.02059	0.396	0.082	4.79979e-186	Alveolar	VEGFA
PDLIM2	3.03661e-190	1.1542	0.471	0.112	1.02316e-185	Alveolar	PDLIM2
IFITM3	5.22634e-190	1.04658	0.859	0.345	1.76096e-185	Alveolar	IFITM3
ARHGAP44	7.18317e-190	0.304086	0.102	0.005	2.4203e-185	Alveolar	ARHGAP44
TMEM30B	2.34176e-189	0.491641	0.228	0.029	7.89034e-185	Alveolar	TMEM30B
AQP3	3.14434e-189	1.54244	0.471	0.119	1.05945e-184	Alveolar	AQP3
P3H2	5.69377e-189	0.374388	0.193	0.02	1.91846e-184	Alveolar	P3H2
RNF145	4.61455e-188	1.0825	0.538	0.151	1.55483e-183	Alveolar	RNF145
GLIS2	1.61454e-187	0.286107	0.107	0.006	5.44004e-183	Alveolar	GLIS2
SLC25A4	1.22837e-186	0.764087	0.364	0.072	4.13886e-182	Alveolar	SLC25A4
LAPTM4B	5.43236e-186	0.604051	0.336	0.061	1.83038e-181	Alveolar	LAPTM4B
ZDHHC9	6.75628e-186	0.477444	0.243	0.033	2.27646e-181	Alveolar	ZDHHC9
S100A2	1.27225e-185	1.28267	0.212	0.026	4.28672e-181	Alveolar	S100A2
ATP2C2	2.93185e-184	0.259003	0.125	0.008	9.87856e-180	Alveolar	ATP2C2
ANXA2	4.78806e-183	1.801	0.894	0.485	1.61329e-178	Alveolar	ANXA2
PCYOX1	8.44244e-183	0.831696	0.289	0.048	2.8446e-178	Alveolar	PCYOX1
MIR22HG	1.58952e-181	0.562208	0.274	0.043	5.35573e-177	Alveolar	MIR22HG
RP11-532F12.5	1.3678e-180	0.627611	0.317	0.057	4.60867e-176	Alveolar	RP11-532F12.5
RASD1	1.58011e-180	0.686148	0.253	0.037	5.32404e-176	Alveolar	RASD1
TMEM92	5.05536e-180	0.260079	0.14	0.011	1.70335e-175	Alveolar	TMEM92
SEMA3B	2.93045e-179	0.969491	0.255	0.038	9.87387e-175	Alveolar	SEMA3B
PLXNA2	4.16923e-179	0.344438	0.156	0.014	1.40478e-174	Alveolar	PLXNA2
EGR1	7.29576e-179	1.16278	0.478	0.122	2.45823e-174	Alveolar	EGR1
WLS	1.53671e-178	0.388804	0.187	0.021	5.17778e-174	Alveolar	WLS
SAT1	2.33427e-178	1.29577	0.935	0.644	7.86508e-174	Alveolar	SAT1
RP4-568C11.4	4.20534e-178	0.384401	0.15	0.013	1.41695e-173	Alveolar	RP4-568C11.4
LIF	7.29785e-178	0.616287	0.139	0.011	2.45894e-173	Alveolar	LIF
TFPI	8.25296e-178	0.76815	0.388	0.082	2.78075e-173	Alveolar	TFPI
RASSF8	1.62453e-177	0.451555	0.144	0.012	5.4737e-173	Alveolar	RASSF8
BAG3	4.30677e-177	0.56948	0.328	0.06	1.45112e-172	Alveolar	BAG3
RARRES2	1.19547e-175	0.509122	0.299	0.051	4.02801e-171	Alveolar	RARRES2
KLF10	1.23448e-175	1.16042	0.393	0.089	4.15944e-171	Alveolar	KLF10
FOSL1	9.58816e-175	0.684095	0.186	0.021	3.23063e-170	Alveolar	FOSL1
PRKCI	2.23547e-174	0.545931	0.29	0.05	7.5322e-170	Alveolar	PRKCI
C1S	4.72209e-174	0.43025	0.289	0.048	1.59106e-169	Alveolar	C1S
LAMB3	4.78205e-174	0.842121	0.387	0.083	1.61126e-169	Alveolar	LAMB3
PRDX5	8.35749e-174	1.34319	0.826	0.409	2.81597e-169	Alveolar	PRDX5
CPM	3.332e-173	0.897597	0.412	0.096	1.12268e-168	Alveolar	CPM
BPIFB1	7.43991e-173	3.21264	0.145	0.013	2.5068e-168	Alveolar	BPIFB1
NCKAP5	1.01863e-172	0.65338	0.128	0.01	3.43219e-168	Alveolar	NCKAP5
DUSP7	3.5964e-172	0.340259	0.142	0.012	1.21177e-167	Alveolar	DUSP7
GLIS3	7.02695e-172	0.341373	0.161	0.016	2.36766e-167	Alveolar	GLIS3
S100A10	1.51807e-171	1.97513	0.93	0.617	5.115e-167	Alveolar	S100A10
CST3	2.79437e-171	0.757495	0.865	0.359	9.41534e-167	Alveolar	CST3
ATF3	4.95542e-171	1.4731	0.476	0.128	1.66968e-166	Alveolar	ATF3
AASS	5.00078e-171	0.281916	0.14	0.012	1.68496e-166	Alveolar	AASS
ERP27	5.80356e-171	0.317889	0.119	0.008	1.95545e-166	Alveolar	ERP27
EPHX1	1.08613e-170	0.748619	0.376	0.083	3.6596e-166	Alveolar	EPHX1
PPP1R1B	1.14529e-170	0.334601	0.19	0.022	3.85893e-166	Alveolar	PPP1R1B
ARHGEF26	1.09002e-169	0.655553	0.166	0.017	3.6727e-165	Alveolar	ARHGEF26
RGS16	1.32127e-169	0.767924	0.31	0.056	4.4519e-165	Alveolar	RGS16
SPTBN1	1.39597e-169	0.973801	0.422	0.1	4.70357e-165	Alveolar	SPTBN1
TNKS1BP1	2.91845e-169	0.491645	0.245	0.037	9.83344e-165	Alveolar	TNKS1BP1
ALDH3A2	5.36082e-169	0.94916	0.372	0.082	1.80627e-164	Alveolar	ALDH3A2
DNALI1	6.40143e-169	0.303152	0.146	0.013	2.1569e-164	Alveolar	DNALI1
DRAM1	9.8506e-169	0.603015	0.297	0.054	3.31906e-164	Alveolar	DRAM1
PHLDA3	1.07737e-168	0.590303	0.264	0.043	3.63008e-164	Alveolar	PHLDA3
SULT2B1	7.24442e-167	0.548893	0.154	0.015	2.44093e-162	Alveolar	SULT2B1
CEBPD	2.22931e-166	0.764519	0.41	0.096	7.51144e-162	Alveolar	CEBPD
CD151	3.93388e-166	1.01338	0.65	0.215	1.32548e-161	Alveolar	CD151
USP54	5.61194e-166	0.26193	0.121	0.009	1.89089e-161	Alveolar	USP54
EPDR1	8.20196e-166	0.413325	0.186	0.022	2.76357e-161	Alveolar	EPDR1
ITPR3	3.51283e-165	0.465772	0.26	0.042	1.18361e-160	Alveolar	ITPR3
GIPC1	3.61252e-165	0.699788	0.359	0.076	1.2172e-160	Alveolar	GIPC1
SERPING1	7.61422e-165	0.668393	0.541	0.149	2.56553e-160	Alveolar	SERPING1
FAM174B	1.91903e-164	0.375585	0.144	0.013	6.46599e-160	Alveolar	FAM174B
SERPINF2	2.0216e-163	0.482347	0.156	0.016	6.81157e-159	Alveolar	SERPINF2
SRGN	3.01232e-163	-2.70803	0.398	0.737	1.01497e-158	Alveolar	SRGN
JUND	1.74475e-162	1.34604	0.625	0.226	5.87875e-158	Alveolar	JUND
CFI	1.99017e-162	0.494546	0.245	0.038	6.70569e-158	Alveolar	CFI
NXN	2.36178e-162	0.327631	0.132	0.011	7.95779e-158	Alveolar	NXN
NPC2	9.08983e-162	2.49525	0.697	0.338	3.06273e-157	Alveolar	NPC2
NAB2	4.61605e-161	0.503879	0.232	0.035	1.55533e-156	Alveolar	NAB2
TSC22D1	6.2946e-161	1.1651	0.561	0.176	2.1209e-156	Alveolar	TSC22D1
TPPP3	9.98974e-161	0.452512	0.245	0.038	3.36594e-156	Alveolar	TPPP3
MRPL14	1.62551e-160	1.17996	0.654	0.242	5.47699e-156	Alveolar	MRPL14
C14orf132	5.07421e-160	0.345189	0.104	0.007	1.70971e-155	Alveolar	C14orf132
MTUS1	1.23057e-159	0.464215	0.269	0.046	4.1463e-155	Alveolar	MTUS1
LTF	1.67551e-159	1.92623	0.198	0.026	5.64546e-155	Alveolar	LTF
CTSH	3.64591e-159	1.42969	0.567	0.191	1.22845e-154	Alveolar	CTSH
NNMT	5.56875e-159	1.03816	0.425	0.105	1.87633e-154	Alveolar	NNMT
PCSK1N	6.76448e-159	0.54279	0.199	0.026	2.27922e-154	Alveolar	PCSK1N
ABCA7	5.71066e-158	0.992796	0.237	0.038	1.92415e-153	Alveolar	ABCA7
PDZK1IP1	2.95263e-157	0.547833	0.414	0.096	9.94859e-153	Alveolar	PDZK1IP1
CYP4X1	1.31617e-156	0.266636	0.113	0.008	4.4347e-152	Alveolar	CYP4X1
SLC15A2	1.39869e-156	0.33415	0.129	0.011	4.71274e-152	Alveolar	SLC15A2
CXADR	1.47682e-156	0.672906	0.342	0.072	4.97598e-152	Alveolar	CXADR
PPP2CB	3.29537e-156	0.662013	0.351	0.077	1.11034e-151	Alveolar	PPP2CB
BTG1	3.42259e-156	-2.42608	0.54	0.796	1.15321e-151	Alveolar	BTG1
2022-03-02	3.86124e-156	0.409423	0.145	0.014	1.30101e-151	Alveolar	2022-03-02
CXCR4	4.04827e-156	-3.16305	0.269	0.687	1.36403e-151	Alveolar	CXCR4
SH3RF1	7.40048e-156	0.412506	0.185	0.023	2.49352e-151	Alveolar	SH3RF1
PLXNB1	1.48596e-154	0.362999	0.145	0.014	5.00678e-150	Alveolar	PLXNB1
TRIB1	2.52472e-154	0.741432	0.364	0.083	8.50678e-150	Alveolar	TRIB1
FOSB	2.26565e-153	1.57275	0.665	0.263	7.63389e-149	Alveolar	FOSB
PPL	4.38071e-153	0.362313	0.174	0.021	1.47604e-148	Alveolar	PPL
TJP1	1.94724e-152	0.525158	0.27	0.048	6.56102e-148	Alveolar	TJP1
IGFBP6	3.70627e-152	1.27378	0.166	0.019	1.24879e-147	Alveolar	IGFBP6
HSBP1L1	8.71222e-152	0.7038	0.384	0.092	2.9355e-147	Alveolar	HSBP1L1
NCOA7	1.08903e-151	1.01193	0.499	0.143	3.66936e-147	Alveolar	NCOA7
WWC1	2.39246e-151	0.310346	0.121	0.01	8.06115e-147	Alveolar	WWC1
AP1M2	2.97594e-151	0.500842	0.219	0.033	1.00271e-146	Alveolar	AP1M2
RPS6KA2	3.63939e-150	0.477586	0.214	0.032	1.22626e-145	Alveolar	RPS6KA2
ANXA4	5.09482e-150	1.00684	0.467	0.134	1.71665e-145	Alveolar	ANXA4
FGGY	1.22688e-149	0.652174	0.292	0.056	4.13385e-145	Alveolar	FGGY
KRT15	2.95657e-149	1.23284	0.156	0.017	9.96185e-145	Alveolar	KRT15
CD81	7.21412e-149	0.85421	0.55	0.171	2.43073e-144	Alveolar	CD81
KIF1C	9.18774e-149	0.575312	0.211	0.031	3.09572e-144	Alveolar	KIF1C
GADD45B	6.68708e-148	1.8592	0.679	0.287	2.25314e-143	Alveolar	GADD45B
EZR	1.75597e-147	1.39496	0.77	0.38	5.91657e-143	Alveolar	EZR
BCL2L1	5.30409e-147	0.756545	0.363	0.086	1.78716e-142	Alveolar	BCL2L1
CTD-2396E7.11	1.12693e-146	0.294684	0.108	0.008	3.79709e-142	Alveolar	CTD-2396E7.11
C12orf49	1.19919e-146	0.707753	0.29	0.058	4.04054e-142	Alveolar	C12orf49
CLCF1	1.49821e-146	0.494314	0.173	0.021	5.04808e-142	Alveolar	CLCF1
PEG10	1.3222e-145	0.666868	0.16	0.018	4.45502e-141	Alveolar	PEG10
CTTN	2.40245e-145	0.612862	0.332	0.072	8.09483e-141	Alveolar	CTTN
SULT1A1	6.59715e-145	0.73257	0.256	0.046	2.22284e-140	Alveolar	SULT1A1
CAT	1.49966e-144	0.901664	0.478	0.141	5.05294e-140	Alveolar	CAT
RFX2	1.77141e-144	0.48166	0.195	0.027	5.96858e-140	Alveolar	RFX2
SEMA4B	2.10106e-144	0.399832	0.236	0.039	7.07933e-140	Alveolar	SEMA4B
ABHD2	1.15157e-143	0.718351	0.369	0.09	3.88008e-139	Alveolar	ABHD2
CMTM8	4.19682e-143	0.345847	0.273	0.051	1.41408e-138	Alveolar	CMTM8
SLC22A23	5.66102e-143	0.280259	0.112	0.009	1.90743e-138	Alveolar	SLC22A23
SPINT1	8.10441e-143	0.571558	0.472	0.131	2.7307e-138	Alveolar	SPINT1
ETV5	1.53982e-142	0.305756	0.161	0.019	5.18828e-138	Alveolar	ETV5
HSPG2	3.45888e-142	0.480458	0.215	0.033	1.16544e-137	Alveolar	HSPG2
BCL3	9.64343e-142	0.499013	0.24	0.041	3.24926e-137	Alveolar	BCL3
SMARCA1	2.35646e-141	0.377198	0.165	0.02	7.93984e-137	Alveolar	SMARCA1
POLR2L	4.78938e-141	1.48496	0.794	0.422	1.61373e-136	Alveolar	POLR2L
ASAH1	9.42225e-141	0.965257	0.666	0.25	3.17473e-136	Alveolar	ASAH1
NFIC	1.12144e-140	0.62888	0.371	0.092	3.77859e-136	Alveolar	NFIC
RAB25	4.03861e-140	0.606125	0.398	0.097	1.36077e-135	Alveolar	RAB25
CD59	5.25375e-140	0.790616	0.737	0.299	1.7702e-135	Alveolar	CD59
F11R	5.94819e-140	0.744206	0.379	0.095	2.00418e-135	Alveolar	F11R
HSPB1	3.14478e-139	1.44528	0.84	0.42	1.0596e-134	Alveolar	HSPB1
APP	3.58931e-139	0.737411	0.476	0.138	1.20938e-134	Alveolar	APP
RCAN1	1.67762e-138	0.722129	0.234	0.04	5.65257e-134	Alveolar	RCAN1
C9orf3	3.164e-138	0.547067	0.252	0.046	1.06608e-133	Alveolar	C9orf3
FARP1	3.3839e-138	0.556757	0.227	0.039	1.14017e-133	Alveolar	FARP1
BEX2	3.45266e-138	0.335179	0.232	0.039	1.16334e-133	Alveolar	BEX2
FSTL3	1.40348e-137	0.851489	0.207	0.032	4.7289e-133	Alveolar	FSTL3
EVA1C	1.8723e-137	0.459239	0.239	0.041	6.30852e-133	Alveolar	EVA1C
FAM13A	2.3732e-137	0.422299	0.214	0.034	7.99627e-133	Alveolar	FAM13A
AC009133.12	1.04552e-136	0.280895	0.146	0.016	3.52279e-132	Alveolar	AC009133.12
ZFP36L1	9.819e-136	1.27963	0.693	0.313	3.30841e-131	Alveolar	ZFP36L1
FERMT2	1.52253e-135	0.527066	0.201	0.03	5.13001e-131	Alveolar	FERMT2
PAM	1.65014e-135	0.523588	0.301	0.064	5.55999e-131	Alveolar	PAM
SULT1A2	1.77767e-135	0.27993	0.107	0.009	5.98969e-131	Alveolar	SULT1A2
MID1IP1	2.57381e-135	0.80221	0.317	0.072	8.67218e-131	Alveolar	MID1IP1
TGFBR2	3.98454e-135	0.701003	0.406	0.106	1.34255e-130	Alveolar	TGFBR2
RAB17	7.36725e-134	0.355544	0.17	0.023	2.48232e-129	Alveolar	RAB17
MET	9.8036e-134	0.346875	0.21	0.033	3.30322e-129	Alveolar	MET
CNKSR3	1.93164e-133	0.361371	0.181	0.025	6.50847e-129	Alveolar	CNKSR3
BCL9L	2.59007e-133	0.280339	0.189	0.027	8.72699e-129	Alveolar	BCL9L
RTKN2	8.76018e-133	1.06208	0.22	0.037	2.95165e-128	Alveolar	RTKN2
ETS2	1.0106e-132	0.68362	0.454	0.132	3.40511e-128	Alveolar	ETS2
PIM3	1.53265e-132	0.87067	0.459	0.138	5.16411e-128	Alveolar	PIM3
YBX3	2.16788e-132	0.704857	0.471	0.143	7.30446e-128	Alveolar	YBX3
NR4A1	7.75136e-132	0.854731	0.422	0.118	2.61174e-127	Alveolar	NR4A1
MAGI1	9.84122e-132	0.328617	0.14	0.016	3.3159e-127	Alveolar	MAGI1
IER3	1.39389e-131	1.22303	0.475	0.149	4.69658e-127	Alveolar	IER3
RANBP17	2.33829e-131	0.263681	0.113	0.01	7.87865e-127	Alveolar	RANBP17
NHSL1	2.92185e-131	0.255049	0.136	0.015	9.84488e-127	Alveolar	NHSL1
COBLL1	5.17063e-131	0.34191	0.187	0.027	1.74219e-126	Alveolar	COBLL1
C2	9.12534e-131	0.521561	0.299	0.066	3.07469e-126	Alveolar	C2
SPRYD7	1.69674e-130	0.741951	0.23	0.041	5.71701e-126	Alveolar	SPRYD7
TM7SF2	2.23317e-130	0.283117	0.203	0.032	7.52446e-126	Alveolar	TM7SF2
BTG3	2.46356e-130	0.911315	0.571	0.201	8.30073e-126	Alveolar	BTG3
RPH3AL	1.29561e-129	0.290411	0.14	0.016	4.36543e-125	Alveolar	RPH3AL
CHKA	1.67134e-129	0.298376	0.133	0.014	5.6314e-125	Alveolar	CHKA
ALDH1A1	1.78204e-128	0.607014	0.276	0.057	6.00441e-124	Alveolar	ALDH1A1
HSPB8	6.38641e-128	0.412131	0.165	0.022	2.15184e-123	Alveolar	HSPB8
CSF3R	2.63363e-126	0.435644	0.23	0.042	8.87375e-122	Alveolar	CSF3R
MAP1LC3A	2.6937e-126	0.651016	0.367	0.095	9.07615e-122	Alveolar	MAP1LC3A
BOK	1.13548e-125	0.291779	0.144	0.017	3.8259e-121	Alveolar	BOK
SNX30	1.1827e-125	0.265309	0.153	0.02	3.985e-121	Alveolar	SNX30
VKORC1L1	8.22456e-125	0.420717	0.212	0.037	2.77118e-120	Alveolar	VKORC1L1
RRAS	9.43449e-125	0.67984	0.253	0.051	3.17886e-120	Alveolar	RRAS
MLLT4	1.22256e-124	0.556447	0.259	0.053	4.11931e-120	Alveolar	MLLT4
WSB1	1.50772e-124	1.23494	0.678	0.311	5.08011e-120	Alveolar	WSB1
TMC4	6.47578e-124	0.451244	0.224	0.041	2.18195e-119	Alveolar	TMC4
GLS	2.05507e-123	0.723099	0.335	0.083	6.92434e-119	Alveolar	GLS
ALDH2	2.81474e-123	0.626048	0.509	0.161	9.48399e-119	Alveolar	ALDH2
PVRL2	3.86314e-123	0.727754	0.396	0.112	1.30165e-118	Alveolar	PVRL2
KCNK1	7.85165e-123	0.275011	0.193	0.031	2.64553e-118	Alveolar	KCNK1
ADK	5.08576e-122	0.554326	0.305	0.071	1.7136e-117	Alveolar	ADK
SERPINF1	3.13713e-121	1.21346	0.27	0.059	1.05703e-116	Alveolar	SERPINF1
MAFF	1.05003e-120	0.593705	0.278	0.061	3.53796e-116	Alveolar	MAFF
DDR1	2.07737e-120	0.525449	0.281	0.062	6.99949e-116	Alveolar	DDR1
TSPAN4	8.28074e-120	0.605402	0.351	0.091	2.79011e-115	Alveolar	TSPAN4
SNX21	8.97959e-120	0.335084	0.123	0.013	3.02558e-115	Alveolar	SNX21
TIPARP	9.28154e-120	0.601928	0.325	0.08	3.12732e-115	Alveolar	TIPARP
PAPSS2	1.15132e-119	0.533215	0.194	0.032	3.87926e-115	Alveolar	PAPSS2
PTP4A1	2.00829e-119	0.841797	0.538	0.195	6.76674e-115	Alveolar	PTP4A1
NFIA	5.09786e-119	0.427628	0.265	0.056	1.71767e-114	Alveolar	NFIA
CADPS2	6.28921e-119	0.318364	0.136	0.016	2.11909e-114	Alveolar	CADPS2
CD63	8.34466e-119	0.929385	0.877	0.571	2.81165e-114	Alveolar	CD63
SAA2	2.15084e-118	1.08058	0.131	0.015	7.24703e-114	Alveolar	SAA2
SGCE	3.45348e-118	0.460355	0.173	0.026	1.16362e-113	Alveolar	SGCE
PTPRC	6.33191e-118	-2.48115	0.086	0.513	2.13347e-113	Alveolar	PTPRC
PTPRF	1.02269e-117	0.523487	0.31	0.074	3.44585e-113	Alveolar	PTPRF
C2orf54	1.11749e-117	0.456441	0.111	0.011	3.76527e-113	Alveolar	C2orf54
PIGA	1.22178e-117	0.322711	0.181	0.028	4.11667e-113	Alveolar	PIGA
MYO1C	1.90559e-117	0.628582	0.298	0.071	6.4207e-113	Alveolar	MYO1C
COL4A4	3.57287e-117	0.400064	0.115	0.012	1.20384e-112	Alveolar	COL4A4
HYI	3.7343e-117	0.492689	0.28	0.063	1.25824e-112	Alveolar	HYI
SLC16A5	4.91034e-117	0.296129	0.128	0.015	1.65449e-112	Alveolar	SLC16A5
CLDN3	5.03533e-117	0.450048	0.331	0.08	1.6966e-112	Alveolar	CLDN3
TAX1BP3	3.16215e-116	0.802507	0.423	0.13	1.06546e-111	Alveolar	TAX1BP3
MT1G	4.30024e-116	1.47303	0.174	0.027	1.44892e-111	Alveolar	MT1G
ABLIM1	5.06313e-116	0.671726	0.261	0.056	1.70597e-111	Alveolar	ABLIM1
CDKN2B	7.26065e-116	0.471196	0.162	0.024	2.4464e-111	Alveolar	CDKN2B
BLVRB	1.09384e-115	0.762952	0.553	0.196	3.68557e-111	Alveolar	BLVRB
LAMA3	1.43317e-115	0.478944	0.17	0.026	4.82893e-111	Alveolar	LAMA3
ERBB3	2.7048e-115	0.448064	0.252	0.053	9.11357e-111	Alveolar	ERBB3
MYO5C	6.36165e-115	0.317819	0.175	0.028	2.1435e-110	Alveolar	MYO5C
ZDHHC3	1.46147e-114	1.01513	0.323	0.085	4.92429e-110	Alveolar	ZDHHC3
NECAB3	1.65746e-114	0.326398	0.154	0.022	5.58465e-110	Alveolar	NECAB3
TANC1	2.18753e-114	0.297401	0.142	0.018	7.37065e-110	Alveolar	TANC1
CTNND1	2.7955e-114	0.552809	0.318	0.081	9.41916e-110	Alveolar	CTNND1
ABO	3.20448e-114	0.264381	0.107	0.01	1.07972e-109	Alveolar	ABO
TMEM205	9.11515e-114	0.692716	0.434	0.137	3.07126e-109	Alveolar	TMEM205
GPRC5C	1.04482e-113	0.275212	0.179	0.029	3.5204e-109	Alveolar	GPRC5C
CLIC2	3.55727e-113	0.472365	0.197	0.034	1.19859e-108	Alveolar	CLIC2
TMEM41B	3.60869e-113	0.491828	0.29	0.069	1.21591e-108	Alveolar	TMEM41B
CYBA	4.13099e-113	-1.77392	0.517	0.719	1.3919e-108	Alveolar	CYBA
SSFA2	4.65048e-113	0.702689	0.277	0.064	1.56693e-108	Alveolar	SSFA2
CEP70	4.74041e-113	0.324272	0.194	0.033	1.59723e-108	Alveolar	CEP70
TSPAN12	1.23386e-112	0.568649	0.201	0.036	4.15737e-108	Alveolar	TSPAN12
CHP1	1.26481e-112	0.717238	0.401	0.12	4.26166e-108	Alveolar	CHP1
MMAB	2.58005e-112	0.389041	0.272	0.061	8.69322e-108	Alveolar	MMAB
CAPN2	9.11309e-112	0.89487	0.577	0.216	3.07057e-107	Alveolar	CAPN2
ST3GAL5	1.45738e-111	0.365821	0.227	0.044	4.91049e-107	Alveolar	ST3GAL5
NCKAP1	1.57953e-111	0.438309	0.285	0.067	5.32205e-107	Alveolar	NCKAP1
ITGA2	1.80842e-111	0.591931	0.218	0.042	6.0933e-107	Alveolar	ITGA2
TBC1D2	1.83366e-111	0.449541	0.193	0.034	6.17834e-107	Alveolar	TBC1D2
CHI3L1	1.2319e-110	0.508238	0.153	0.022	4.15078e-106	Alveolar	CHI3L1
C1orf21	3.07544e-110	0.344959	0.255	0.054	1.03624e-105	Alveolar	C1orf21
PMM1	8.9282e-110	0.475405	0.288	0.068	3.00827e-105	Alveolar	PMM1
TRIM2	1.1721e-109	0.325837	0.178	0.029	3.94926e-105	Alveolar	TRIM2
METTL7A	1.22019e-109	0.544074	0.273	0.063	4.11132e-105	Alveolar	METTL7A
RAB31	2.43843e-109	0.694661	0.35	0.096	8.21606e-105	Alveolar	RAB31
KCNS3	3.51489e-109	0.348088	0.156	0.023	1.18431e-104	Alveolar	KCNS3
MYOF	3.61446e-109	0.418312	0.222	0.044	1.21786e-104	Alveolar	MYOF
CCL2	4.25592e-109	0.832303	0.36	0.104	1.43399e-104	Alveolar	CCL2
C1orf210	3.92527e-108	0.270994	0.125	0.015	1.32258e-103	Alveolar	C1orf210
MAST4	1.2873e-107	0.257445	0.276	0.062	4.33744e-103	Alveolar	MAST4
MICAL2	1.44339e-107	0.262192	0.168	0.026	4.86335e-103	Alveolar	MICAL2
DUSP6	2.85496e-107	0.708531	0.321	0.084	9.61951e-103	Alveolar	DUSP6
NFATC3	3.12082e-107	0.559254	0.35	0.097	1.05153e-102	Alveolar	NFATC3
LURAP1L	8.22722e-107	0.338493	0.152	0.022	2.77208e-102	Alveolar	LURAP1L
IL6R	1.76499e-106	0.431968	0.235	0.049	5.94695e-102	Alveolar	IL6R
CTNNA1	1.76678e-106	0.707452	0.459	0.157	5.95299e-102	Alveolar	CTNNA1
EBPL	2.02096e-106	0.625714	0.383	0.114	6.80943e-102	Alveolar	EBPL
TOP1	2.87433e-106	0.838585	0.496	0.182	9.68476e-102	Alveolar	TOP1
OSGIN2	3.81459e-106	0.827276	0.183	0.033	1.28529e-101	Alveolar	OSGIN2
PLA2G16	5.18555e-106	0.717586	0.468	0.157	1.74722e-101	Alveolar	PLA2G16
CCDC64B	2.38868e-105	0.340225	0.181	0.031	8.04841e-101	Alveolar	CCDC64B
DPYSL2	3.36818e-105	0.683051	0.317	0.085	1.13487e-100	Alveolar	DPYSL2
PHLDB2	4.5963e-105	0.414904	0.136	0.018	1.54868e-100	Alveolar	PHLDB2
HPCAL1	5.94713e-105	1.01713	0.427	0.142	2.00383e-100	Alveolar	HPCAL1
SLCO3A1	1.41831e-104	0.322683	0.177	0.03	4.77885e-100	Alveolar	SLCO3A1
CSRNP1	3.68888e-104	0.474805	0.33	0.088	1.24293e-99	Alveolar	CSRNP1
PCBD1	1.03866e-103	0.747722	0.447	0.154	3.49967e-99	Alveolar	PCBD1
HSD17B4	1.90866e-103	0.464932	0.282	0.07	6.43106e-99	Alveolar	HSD17B4
YOD1	3.39186e-103	0.519784	0.121	0.015	1.14285e-98	Alveolar	YOD1
LSR	7.03484e-103	0.432643	0.292	0.073	2.37032e-98	Alveolar	LSR
FAM135A	7.2332e-103	0.282625	0.146	0.021	2.43715e-98	Alveolar	FAM135A
GNAQ	8.76282e-103	0.549373	0.299	0.078	2.95254e-98	Alveolar	GNAQ
MT1X	3.64258e-102	1.25382	0.542	0.213	1.22733e-97	Alveolar	MT1X
CPEB2	8.46898e-102	0.298391	0.128	0.017	2.85354e-97	Alveolar	CPEB2
SESTD1	1.08677e-101	0.483696	0.22	0.047	3.66175e-97	Alveolar	SESTD1
MSLN	1.80109e-101	0.652524	0.284	0.07	6.06861e-97	Alveolar	MSLN
SYNE1	1.87356e-101	0.350156	0.315	0.08	6.31277e-97	Alveolar	SYNE1
MEGF9	2.27447e-101	0.374067	0.172	0.029	7.6636e-97	Alveolar	MEGF9
SPAG1	5.51172e-101	0.268215	0.121	0.015	1.85712e-96	Alveolar	SPAG1
SLC44A4	1.24288e-100	0.256614	0.172	0.029	4.18775e-96	Alveolar	SLC44A4
FCHO2	2.40853e-100	0.308339	0.194	0.037	8.1153e-96	Alveolar	FCHO2
EPS8	4.5739e-100	0.383853	0.264	0.063	1.54113e-95	Alveolar	EPS8
RGCC	1.51841e-99	1.43231	0.472	0.176	5.11614e-95	Alveolar	RGCC
BEX4	1.78345e-99	0.562975	0.363	0.106	6.00915e-95	Alveolar	BEX4
VCL	2.16769e-99	0.491415	0.251	0.058	7.30382e-95	Alveolar	VCL
ATN1	2.30516e-99	0.346805	0.197	0.038	7.76702e-95	Alveolar	ATN1
SERPINH1	2.86651e-99	0.474349	0.319	0.086	9.65842e-95	Alveolar	SERPINH1
ARHGEF12	3.42406e-99	0.317274	0.232	0.05	1.1537e-94	Alveolar	ARHGEF12
IRF6	3.51589e-99	0.295076	0.144	0.022	1.18464e-94	Alveolar	IRF6
MT-ND3	6.34502e-99	0.986659	0.935	0.765	2.13789e-94	Alveolar	MT-ND3
LLGL2	7.38559e-99	0.473462	0.232	0.051	2.4885e-94	Alveolar	LLGL2
DCBLD2	7.38811e-99	0.251441	0.173	0.03	2.48935e-94	Alveolar	DCBLD2
SPSB1	8.57059e-99	0.45257	0.22	0.047	2.88777e-94	Alveolar	SPSB1
TP53I3	1.44357e-98	0.445464	0.251	0.059	4.86395e-94	Alveolar	TP53I3
PON2	1.88301e-98	0.490238	0.401	0.126	6.34462e-94	Alveolar	PON2
EVPL	2.93854e-98	0.257091	0.108	0.012	9.90113e-94	Alveolar	EVPL
CDKN1A	6.97792e-98	0.638366	0.441	0.152	2.35114e-93	Alveolar	CDKN1A
CH25H	4.32218e-97	0.477671	0.154	0.025	1.45632e-92	Alveolar	CH25H
DHRS3	5.55161e-97	0.541901	0.277	0.071	1.87056e-92	Alveolar	DHRS3
SERTAD4-AS1	8.56839e-97	0.25462	0.117	0.015	2.88703e-92	Alveolar	SERTAD4-AS1
TUBB4B	9.96039e-97	0.730506	0.607	0.252	3.35605e-92	Alveolar	TUBB4B
SECISBP2L	1.74967e-96	0.373089	0.255	0.061	5.89535e-92	Alveolar	SECISBP2L
MIR4458HG	2.06627e-96	0.428268	0.199	0.04	6.9621e-92	Alveolar	MIR4458HG
SMIM22	4.60792e-96	0.470561	0.381	0.114	1.55259e-91	Alveolar	SMIM22
TMEM164	5.89806e-96	0.250295	0.135	0.02	1.98729e-91	Alveolar	TMEM164
LGALS3	6.59878e-96	0.746609	0.747	0.35	2.22339e-91	Alveolar	LGALS3
AHR	1.14811e-95	0.510091	0.327	0.093	3.86845e-91	Alveolar	AHR
RBM47	2.83956e-95	0.451951	0.311	0.088	9.56762e-91	Alveolar	RBM47
TXNIP	4.5609e-95	-2.35617	0.348	0.627	1.53675e-90	Alveolar	TXNIP
CUX1	6.03096e-95	0.408001	0.252	0.061	2.03207e-90	Alveolar	CUX1
DOCK5	1.32713e-94	0.358261	0.212	0.045	4.47163e-90	Alveolar	DOCK5
CHI3L2	1.03317e-93	0.355212	0.177	0.032	3.48117e-89	Alveolar	CHI3L2
PACSIN2	1.37874e-93	0.431033	0.265	0.067	4.64552e-89	Alveolar	PACSIN2
TMEM45A	2.05965e-93	1.05751	0.183	0.036	6.93978e-89	Alveolar	TMEM45A
TRIP6	2.83114e-93	0.495818	0.252	0.062	9.53924e-89	Alveolar	TRIP6
CD52	3.3557e-93	-2.40791	0.359	0.614	1.13067e-88	Alveolar	CD52
ANGPTL4	3.54261e-93	0.920477	0.309	0.087	1.19365e-88	Alveolar	ANGPTL4
ASPH	1.73831e-92	0.25806	0.413	0.133	5.85705e-88	Alveolar	ASPH
FAM105A	3.80638e-92	0.726956	0.282	0.076	1.28252e-87	Alveolar	FAM105A
LAMC2	3.94779e-92	0.848887	0.248	0.061	1.33017e-87	Alveolar	LAMC2
ALS2CL	6.73786e-92	0.308692	0.109	0.014	2.27025e-87	Alveolar	ALS2CL
REXO2	3.79053e-91	0.508606	0.431	0.149	1.27718e-86	Alveolar	REXO2
KDM6B	4.83122e-91	0.490384	0.306	0.086	1.62783e-86	Alveolar	KDM6B
TSPAN15	9.48894e-91	0.472563	0.21	0.046	3.1972e-86	Alveolar	TSPAN15
POLR3H	1.03905e-90	0.2883	0.193	0.039	3.50099e-86	Alveolar	POLR3H
PPA1	1.19387e-90	0.810301	0.673	0.315	4.02262e-86	Alveolar	PPA1
ARG2	1.7086e-90	0.313525	0.108	0.014	5.75695e-86	Alveolar	ARG2
TRIP10	5.19938e-90	0.358214	0.207	0.045	1.75188e-85	Alveolar	TRIP10
SMURF1	1.99309e-89	0.291876	0.15	0.026	6.71553e-85	Alveolar	SMURF1
TES	2.31776e-89	0.764502	0.376	0.125	7.80946e-85	Alveolar	TES
NFKBIA	4.67045e-89	1.20809	0.759	0.476	1.57366e-84	Alveolar	NFKBIA
MIDN	4.85362e-89	0.50961	0.421	0.146	1.63538e-84	Alveolar	MIDN
CRYAB	5.59669e-89	0.72736	0.12	0.017	1.88575e-84	Alveolar	CRYAB
NDST1	6.01893e-89	0.35624	0.106	0.013	2.02802e-84	Alveolar	NDST1
RHOB	6.14047e-89	0.699941	0.591	0.254	2.06897e-84	Alveolar	RHOB
SH3YL1	3.81048e-88	0.371877	0.35	0.106	1.2839e-83	Alveolar	SH3YL1
LIMD1	4.61708e-88	0.31499	0.146	0.025	1.55568e-83	Alveolar	LIMD1
BNIP3	7.92697e-88	0.460082	0.367	0.115	2.67091e-83	Alveolar	BNIP3
TCEAL4	9.1038e-88	0.514673	0.377	0.124	3.06744e-83	Alveolar	TCEAL4
TMSB10	2.33678e-87	-0.909096	0.967	0.966	7.87354e-83	Alveolar	TMSB10
STX3	2.52059e-87	0.460821	0.208	0.047	8.49289e-83	Alveolar	STX3
LAPTM5	5.00592e-87	-2.12943	0.207	0.516	1.68669e-82	Alveolar	LAPTM5
JDP2	5.39973e-87	0.257883	0.124	0.018	1.81939e-82	Alveolar	JDP2
SMURF2	7.56792e-87	0.262053	0.185	0.037	2.54994e-82	Alveolar	SMURF2
HLA-E	7.65272e-87	-1.38545	0.683	0.777	2.57851e-82	Alveolar	HLA-E
RGS1	1.21563e-86	-2.78351	0.186	0.509	4.09593e-82	Alveolar	RGS1
GSN	1.23305e-86	0.531837	0.504	0.193	4.15463e-82	Alveolar	GSN
KANK2	3.65725e-86	0.327399	0.123	0.018	1.23228e-81	Alveolar	KANK2
GPC1	4.10816e-86	0.335625	0.108	0.014	1.3842e-81	Alveolar	GPC1
MGP	7.06875e-86	0.867103	0.282	0.078	2.38175e-81	Alveolar	MGP
PPRC1	7.96816e-86	0.253014	0.124	0.018	2.68479e-81	Alveolar	PPRC1
TMEM54	1.05286e-85	0.36963	0.257	0.066	3.54752e-81	Alveolar	TMEM54
TRAC	1.44786e-85	-2.70091	0.083	0.43	4.87843e-81	Alveolar	TRAC
AGPAT2	1.59603e-85	0.592862	0.439	0.16	5.37766e-81	Alveolar	AGPAT2
TSC22D3	2.89385e-85	-1.93404	0.515	0.69	9.75052e-81	Alveolar	TSC22D3
SOCS3	3.93809e-85	0.636709	0.561	0.24	1.3269e-80	Alveolar	SOCS3
SH3BGRL3	4.83464e-85	-1.62244	0.602	0.718	1.62898e-80	Alveolar	SH3BGRL3
NAV2	7.20939e-85	0.272166	0.137	0.023	2.42913e-80	Alveolar	NAV2
ZC3H12A	1.5969e-84	0.467859	0.286	0.08	5.3806e-80	Alveolar	ZC3H12A
GAPDH	2.19333e-84	-1.43361	0.867	0.882	7.39022e-80	Alveolar	GAPDH
PTPRK	2.71521e-84	0.316024	0.202	0.045	9.14864e-80	Alveolar	PTPRK
SPAG9	4.99568e-84	0.46253	0.336	0.106	1.68325e-79	Alveolar	SPAG9
PGM1	8.96915e-84	0.751457	0.296	0.088	3.02207e-79	Alveolar	PGM1
HLA-A	1.43663e-83	-1.07294	0.891	0.898	4.84056e-79	Alveolar	HLA-A
FAM83H	2.38333e-83	0.271068	0.125	0.019	8.03038e-79	Alveolar	FAM83H
GOLGA8A	3.17555e-83	0.450348	0.187	0.04	1.06997e-78	Alveolar	GOLGA8A
PARVA	5.217e-83	0.351653	0.191	0.042	1.75781e-78	Alveolar	PARVA
CORO1A	1.04936e-82	-2.0935	0.061	0.405	3.53571e-78	Alveolar	CORO1A
U47924.27	1.97373e-82	0.289206	0.146	0.026	6.6503e-78	Alveolar	U47924.27
CEP170B	3.64773e-82	0.279942	0.129	0.021	1.22907e-77	Alveolar	CEP170B
TAGLN	4.57109e-82	0.661458	0.204	0.047	1.54018e-77	Alveolar	TAGLN
MFHAS1	4.70463e-82	0.363909	0.22	0.054	1.58518e-77	Alveolar	MFHAS1
KRTCAP3	5.24767e-82	0.262354	0.303	0.087	1.76815e-77	Alveolar	KRTCAP3
CYB5R3	5.60069e-82	0.43286	0.422	0.152	1.8871e-77	Alveolar	CYB5R3
NINJ2	8.54667e-82	0.559819	0.247	0.065	2.87971e-77	Alveolar	NINJ2
MT-ND1	9.06803e-82	0.802411	0.884	0.769	3.05538e-77	Alveolar	MT-ND1
KIFC3	9.78392e-82	0.333495	0.162	0.031	3.29659e-77	Alveolar	KIFC3
TTLL7	3.1789e-81	0.421306	0.106	0.014	1.0711e-76	Alveolar	TTLL7
SCGB1A1	1.09093e-80	6.02877	0.48	0.203	3.67579e-76	Alveolar	SCGB1A1
HCFC1R1	1.17021e-80	0.862798	0.358	0.123	3.94291e-76	Alveolar	HCFC1R1
TRAF4	3.39046e-80	0.357825	0.281	0.08	1.14238e-75	Alveolar	TRAF4
ACSF2	5.68599e-80	0.29854	0.128	0.021	1.91584e-75	Alveolar	ACSF2
DAPK2	2.08027e-79	0.329952	0.194	0.043	7.00925e-75	Alveolar	DAPK2
ANG	4.44508e-79	0.400779	0.179	0.039	1.49773e-74	Alveolar	ANG
LTA4H	4.52659e-79	0.396857	0.383	0.13	1.52519e-74	Alveolar	LTA4H
EDN1	4.85611e-79	0.670581	0.204	0.049	1.63622e-74	Alveolar	EDN1
TSTD1	9.60898e-79	0.733224	0.658	0.31	3.23765e-74	Alveolar	TSTD1
TNFRSF1A	1.95877e-78	0.506732	0.418	0.155	6.5999e-74	Alveolar	TNFRSF1A
MPST	2.14438e-78	0.461052	0.368	0.128	7.22527e-74	Alveolar	MPST
PCP4	2.58579e-78	0.506555	0.113	0.017	8.71255e-74	Alveolar	PCP4
LACTB2	3.8829e-78	0.449724	0.243	0.065	1.3083e-73	Alveolar	LACTB2
CD37	4.75836e-78	-1.89656	0.084	0.414	1.60328e-73	Alveolar	CD37
CA2	5.82543e-78	0.373281	0.17	0.035	1.96282e-73	Alveolar	CA2
UBL3	7.46696e-78	0.52445	0.318	0.1	2.51592e-73	Alveolar	UBL3
TMEM245	1.4473e-77	0.40486	0.272	0.078	4.87653e-73	Alveolar	TMEM245
TMEM87A	3.75211e-77	0.357011	0.384	0.134	1.26424e-72	Alveolar	TMEM87A
PERP	4.38349e-77	0.32779	0.573	0.225	1.47697e-72	Alveolar	PERP
HOOK2	4.84207e-77	0.412354	0.251	0.069	1.63149e-72	Alveolar	HOOK2
TRIM47	5.69493e-77	0.358116	0.173	0.037	1.91885e-72	Alveolar	TRIM47
CXCL8	6.22215e-77	0.933952	0.239	0.065	2.09649e-72	Alveolar	CXCL8
CTGF	7.67257e-77	0.699177	0.212	0.052	2.5852e-72	Alveolar	CTGF
SPRED1	8.35288e-77	0.28292	0.153	0.03	2.81442e-72	Alveolar	SPRED1
GMFG	1.28136e-76	-1.83103	0.146	0.458	4.31743e-72	Alveolar	GMFG
CD3D	1.48773e-76	-2.49521	0.129	0.442	5.01274e-72	Alveolar	CD3D
AKR1C1	2.17316e-76	0.467855	0.189	0.043	7.32225e-72	Alveolar	AKR1C1
IFI27	3.81654e-76	0.486604	0.72	0.347	1.28595e-71	Alveolar	IFI27
LIPH	6.53784e-76	0.276767	0.148	0.028	2.20286e-71	Alveolar	LIPH
ARHGDIB	6.97825e-76	-1.90604	0.414	0.598	2.35125e-71	Alveolar	ARHGDIB
TKT	7.41524e-76	0.622235	0.557	0.246	2.49849e-71	Alveolar	TKT
ADI1	1.30557e-75	0.552603	0.468	0.188	4.399e-71	Alveolar	ADI1
MPRIP	1.40541e-75	0.297157	0.248	0.066	4.7354e-71	Alveolar	MPRIP
BHLHE40	1.58474e-75	0.679307	0.451	0.181	5.33962e-71	Alveolar	BHLHE40
CCL5	1.88391e-75	-3.45578	0.125	0.436	6.34766e-71	Alveolar	CCL5
S100A13	2.60249e-75	0.437093	0.467	0.18	8.76882e-71	Alveolar	S100A13
TJP2	3.29686e-75	0.499684	0.243	0.067	1.11085e-70	Alveolar	TJP2
EDEM1	1.31893e-74	0.334328	0.215	0.054	4.44402e-70	Alveolar	EDEM1
GRB7	1.38026e-74	0.436544	0.139	0.026	4.65063e-70	Alveolar	GRB7
CNKSR1	1.58845e-74	0.282348	0.125	0.021	5.35211e-70	Alveolar	CNKSR1
ZDHHC21	1.61402e-74	0.299931	0.201	0.048	5.43828e-70	Alveolar	ZDHHC21
MIR222HG	1.98484e-74	0.299792	0.144	0.027	6.68772e-70	Alveolar	MIR222HG
B3GNT7	2.4557e-74	0.287997	0.117	0.019	8.27423e-70	Alveolar	B3GNT7
LRRC8A	2.98845e-74	0.273504	0.154	0.031	1.00693e-69	Alveolar	LRRC8A
CXCL16	7.66109e-74	0.510561	0.363	0.125	2.58133e-69	Alveolar	CXCL16
FAM177A1	9.50136e-74	0.617381	0.54	0.235	3.20139e-69	Alveolar	FAM177A1
CD53	9.75852e-74	-1.75198	0.096	0.412	3.28804e-69	Alveolar	CD53
SH2D3A	1.10018e-73	0.296802	0.168	0.036	3.70693e-69	Alveolar	SH2D3A
PRKAR1A	1.48795e-73	0.56014	0.567	0.254	5.01351e-69	Alveolar	PRKAR1A
CALM2	1.69859e-73	0.928348	0.931	0.695	5.72322e-69	Alveolar	CALM2
RILP	3.52086e-73	0.283466	0.195	0.047	1.18632e-68	Alveolar	RILP
CD2	3.6848e-73	-2.42902	0.098	0.406	1.24156e-68	Alveolar	CD2
HLA-B	5.47643e-73	-0.989477	0.889	0.894	1.84523e-68	Alveolar	HLA-B
CD47	6.9299e-73	0.706297	0.615	0.295	2.33496e-68	Alveolar	CD47
CTNNB1	3.32219e-72	0.529595	0.492	0.208	1.11938e-67	Alveolar	CTNNB1
FHL1	3.75525e-72	0.861966	0.179	0.042	1.2653e-67	Alveolar	FHL1
IFNGR2	3.84305e-72	0.563878	0.392	0.146	1.29488e-67	Alveolar	IFNGR2
NEXN	7.157e-72	0.319015	0.115	0.018	2.41148e-67	Alveolar	NEXN
RAB5B	7.26306e-72	0.393863	0.248	0.071	2.44721e-67	Alveolar	RAB5B
CDC42EP4	7.82263e-72	0.371295	0.168	0.037	2.63576e-67	Alveolar	CDC42EP4
LSP1	9.61664e-72	-1.83307	0.079	0.391	3.24023e-67	Alveolar	LSP1
ATP2B4	9.91574e-72	0.268597	0.24	0.065	3.34101e-67	Alveolar	ATP2B4
LPCAT3	1.01077e-71	0.359163	0.212	0.055	3.40568e-67	Alveolar	LPCAT3
SAA1	1.32437e-71	1.06546	0.158	0.033	4.46233e-67	Alveolar	SAA1
TSPAN1	1.37568e-71	0.306025	0.23	0.061	4.63523e-67	Alveolar	TSPAN1
CFH	1.83006e-71	0.367383	0.202	0.05	6.16622e-67	Alveolar	CFH
MKNK2	3.29493e-71	0.323287	0.264	0.078	1.11019e-66	Alveolar	MKNK2
AQP5	5.42088e-71	0.497978	0.141	0.027	1.82651e-66	Alveolar	AQP5
C6orf132	1.06905e-70	0.356768	0.174	0.04	3.60207e-66	Alveolar	C6orf132
AHNAK	1.39727e-70	0.861562	0.484	0.213	4.70795e-66	Alveolar	AHNAK
ARHGAP5	1.79964e-70	0.363943	0.243	0.069	6.06371e-66	Alveolar	ARHGAP5
LAMP1	2.32332e-70	0.533483	0.367	0.133	7.8282e-66	Alveolar	LAMP1
CYTIP	4.24784e-70	-1.86906	0.083	0.388	1.43127e-65	Alveolar	CYTIP
SBDS	7.63952e-70	0.702329	0.515	0.226	2.57406e-65	Alveolar	SBDS
SCAI	8.51181e-70	0.275535	0.124	0.022	2.86797e-65	Alveolar	SCAI
REEP3	9.48151e-70	0.329934	0.321	0.108	3.1947e-65	Alveolar	REEP3
PLD3	2.0232e-69	0.423667	0.426	0.168	6.81698e-65	Alveolar	PLD3
VAMP8	7.64851e-69	0.955302	0.793	0.465	2.57709e-64	Alveolar	VAMP8
CD69	1.01687e-68	-2.52493	0.17	0.452	3.42623e-64	Alveolar	CD69
SLC27A3	1.09742e-68	0.337731	0.195	0.049	3.69765e-64	Alveolar	SLC27A3
PPDPF	1.14538e-68	0.929404	0.847	0.595	3.85924e-64	Alveolar	PPDPF
MRPL33	1.15809e-68	0.664752	0.547	0.253	3.90206e-64	Alveolar	MRPL33
MAP2K3	1.16523e-68	0.523784	0.379	0.142	3.92613e-64	Alveolar	MAP2K3
SREBF2	1.54857e-68	0.304553	0.186	0.045	5.21774e-64	Alveolar	SREBF2
MVP	4.62556e-68	0.4808	0.449	0.182	1.55854e-63	Alveolar	MVP
IFI16	6.88262e-68	-1.78168	0.207	0.483	2.31903e-63	Alveolar	IFI16
CAPN13	8.12839e-68	0.3797	0.107	0.017	2.73878e-63	Alveolar	CAPN13
VAPA	1.00646e-67	0.70026	0.674	0.363	3.39117e-63	Alveolar	VAPA
SLC25A37	1.19512e-67	0.469549	0.346	0.123	4.02684e-63	Alveolar	SLC25A37
DUSP23	1.33893e-67	0.73253	0.493	0.221	4.5114e-63	Alveolar	DUSP23
SLK	2.53671e-67	0.381089	0.227	0.064	8.5472e-63	Alveolar	SLK
FLNB	2.63864e-67	0.338582	0.204	0.054	8.89064e-63	Alveolar	FLNB
PRDX6	5.20527e-67	0.758866	0.687	0.359	1.75386e-62	Alveolar	PRDX6
CISH	5.25724e-67	0.33703	0.158	0.035	1.77138e-62	Alveolar	CISH
PRR15L	6.22362e-67	0.32103	0.142	0.029	2.09699e-62	Alveolar	PRR15L
AGRN	7.28672e-67	0.416272	0.239	0.07	2.45519e-62	Alveolar	AGRN
CRK	7.4901e-67	0.256944	0.259	0.079	2.52371e-62	Alveolar	CRK
PTPN1	8.1002e-67	0.460047	0.396	0.152	2.72928e-62	Alveolar	PTPN1
PAWR	1.11443e-66	0.329073	0.202	0.053	3.75496e-62	Alveolar	PAWR
RHOBTB3	1.14323e-66	0.402238	0.204	0.055	3.85201e-62	Alveolar	RHOBTB3
RAB40C	1.19323e-66	0.258032	0.137	0.027	4.02046e-62	Alveolar	RAB40C
HCST	2.03612e-66	-1.91515	0.152	0.433	6.86051e-62	Alveolar	HCST
ZFP36	3.1569e-66	0.809063	0.797	0.536	1.06368e-61	Alveolar	ZFP36
TMCC1	3.84521e-66	0.368371	0.141	0.029	1.2956e-61	Alveolar	TMCC1
OTUD1	3.87145e-66	0.62345	0.158	0.036	1.30445e-61	Alveolar	OTUD1
CCL20	4.52476e-66	1.23838	0.15	0.033	1.52457e-61	Alveolar	CCL20
JUP	7.95316e-66	0.397423	0.255	0.077	2.67974e-61	Alveolar	JUP
RPS2	8.85536e-66	-0.664098	0.881	0.957	2.98373e-61	Alveolar	RPS2
NDRG1	1.37746e-65	0.514836	0.314	0.109	4.64122e-61	Alveolar	NDRG1
TP53I11	1.95684e-65	0.355321	0.146	0.031	6.59339e-61	Alveolar	TP53I11
MRPS25	5.29277e-65	0.391574	0.282	0.093	1.78335e-60	Alveolar	MRPS25
MAP7D1	6.46243e-65	0.59072	0.253	0.08	2.17745e-60	Alveolar	MAP7D1
PXDC1	1.00706e-64	0.354109	0.144	0.031	3.39317e-60	Alveolar	PXDC1
H1F0	1.33593e-64	0.360042	0.272	0.086	4.50128e-60	Alveolar	H1F0
RALGDS	1.35024e-64	0.354125	0.245	0.073	4.54948e-60	Alveolar	RALGDS
EI24	2.37449e-64	0.369637	0.34	0.124	8.00061e-60	Alveolar	EI24
CISD1	3.81171e-64	0.411589	0.315	0.11	1.28432e-59	Alveolar	CISD1
BDH2	9.80253e-64	0.299064	0.207	0.056	3.30286e-59	Alveolar	BDH2
RAB32	1.10078e-63	0.575175	0.219	0.064	3.70895e-59	Alveolar	RAB32
TGIF1	5.84553e-63	0.54877	0.41	0.169	1.96959e-58	Alveolar	TGIF1
HLA-C	7.07602e-63	-0.848795	0.88	0.899	2.38419e-58	Alveolar	HLA-C
MT-CYB	7.86316e-63	0.614421	0.929	0.842	2.64941e-58	Alveolar	MT-CYB
NCOR2	8.21573e-63	0.401842	0.231	0.069	2.76821e-58	Alveolar	NCOR2
MTHFD2L	1.44031e-62	0.331064	0.183	0.047	4.853e-58	Alveolar	MTHFD2L
C11orf1	1.53808e-62	0.286486	0.185	0.047	5.1824e-58	Alveolar	C11orf1
COMT	1.66662e-62	0.403803	0.544	0.243	5.61552e-58	Alveolar	COMT
FLNA	1.99542e-62	0.599198	0.467	0.202	6.72337e-58	Alveolar	FLNA
HMGCS1	2.63608e-62	0.38711	0.201	0.054	8.88201e-58	Alveolar	HMGCS1
MAPKAPK2	5.22605e-62	0.329275	0.255	0.081	1.76086e-57	Alveolar	MAPKAPK2
ZBTB4	7.60409e-62	0.25316	0.166	0.04	2.56212e-57	Alveolar	ZBTB4
FCGRT	8.17104e-62	0.254231	0.479	0.194	2.75315e-57	Alveolar	FCGRT
MSMO1	9.78336e-62	0.61777	0.278	0.094	3.2964e-57	Alveolar	MSMO1
RAC2	3.25686e-61	-1.72422	0.058	0.337	1.09737e-56	Alveolar	RAC2
IGSF3	5.58434e-61	0.320909	0.117	0.022	1.88159e-56	Alveolar	IGSF3
RBMS2	6.10446e-61	0.263124	0.133	0.028	2.05684e-56	Alveolar	RBMS2
DUSP14	7.67552e-61	0.37853	0.168	0.041	2.58619e-56	Alveolar	DUSP14
MT-ND4	1.81235e-60	0.560824	0.939	0.898	6.10653e-56	Alveolar	MT-ND4
UGCG	2.51729e-60	0.30762	0.301	0.105	8.48175e-56	Alveolar	UGCG
PGRMC1	3.34883e-60	0.4091	0.363	0.139	1.12835e-55	Alveolar	PGRMC1
PPIC	6.66525e-60	0.282613	0.296	0.102	2.24579e-55	Alveolar	PPIC
SCD	8.7645e-60	0.398838	0.198	0.055	2.95311e-55	Alveolar	SCD
CELSR1	1.15789e-59	0.262556	0.124	0.025	3.9014e-55	Alveolar	CELSR1
CLPTM1L	1.16532e-59	0.312137	0.226	0.067	3.92643e-55	Alveolar	CLPTM1L
RPS15A	2.18404e-59	-0.652062	0.931	0.941	7.3589e-55	Alveolar	RPS15A
CCL18	7.21177e-59	-0.407292	0.363	0.137	2.42994e-54	Alveolar	CCL18
CD3E	2.749e-58	-1.88148	0.075	0.344	9.2625e-54	Alveolar	CD3E
NRP2	3.04753e-58	0.318761	0.174	0.045	1.02683e-53	Alveolar	NRP2
ZNF664	4.37937e-58	0.259552	0.186	0.051	1.47559e-53	Alveolar	ZNF664
FAM174A	6.14689e-58	0.359704	0.224	0.069	2.07113e-53	Alveolar	FAM174A
FADS3	8.63604e-58	0.35873	0.148	0.035	2.90983e-53	Alveolar	FADS3
CD7	1.16481e-57	-2.27096	0.084	0.348	3.9247e-53	Alveolar	CD7
DPY19L1	1.18321e-57	0.25957	0.137	0.03	3.9867e-53	Alveolar	DPY19L1
IL2RG	1.79519e-57	-1.64715	0.061	0.328	6.04872e-53	Alveolar	IL2RG
ESYT2	1.98568e-57	0.334767	0.232	0.072	6.69055e-53	Alveolar	ESYT2
NUP58	2.12805e-57	0.250519	0.211	0.062	7.17026e-53	Alveolar	NUP58
TUBA1C	4.05233e-57	0.417402	0.442	0.193	1.36539e-52	Alveolar	TUBA1C
TRAM1	5.16123e-57	0.636823	0.577	0.295	1.73903e-52	Alveolar	TRAM1
CRLS1	6.86276e-57	0.330063	0.256	0.086	2.31234e-52	Alveolar	CRLS1
FZD5	7.42361e-57	0.252898	0.12	0.025	2.50131e-52	Alveolar	FZD5
KIAA1522	7.89582e-57	0.270915	0.158	0.039	2.66042e-52	Alveolar	KIAA1522
MED24	9.33386e-57	0.334127	0.203	0.059	3.14495e-52	Alveolar	MED24
TSC22D2	1.23089e-56	0.328258	0.175	0.047	4.14736e-52	Alveolar	TSC22D2
HNMT	3.98753e-56	0.356634	0.251	0.083	1.34356e-51	Alveolar	HNMT
YWHAE	4.62165e-56	0.587266	0.652	0.342	1.55722e-51	Alveolar	YWHAE
NFKBIZ	9.05063e-56	0.35505	0.373	0.15	3.04952e-51	Alveolar	NFKBIZ
DSG2	1.53656e-55	0.265519	0.206	0.06	5.17729e-51	Alveolar	DSG2
SERTAD1	2.03763e-55	0.579056	0.437	0.194	6.86558e-51	Alveolar	SERTAD1
PTMS	2.20544e-55	0.411796	0.342	0.132	7.43099e-51	Alveolar	PTMS
RPLP2	3.29022e-55	-0.595342	0.968	0.965	1.10861e-50	Alveolar	RPLP2
SRF	3.85303e-55	0.355475	0.12	0.025	1.29824e-50	Alveolar	SRF
GSE1	3.87528e-55	0.274138	0.161	0.041	1.30574e-50	Alveolar	GSE1
SLC19A1	5.22424e-55	0.294053	0.111	0.022	1.76026e-50	Alveolar	SLC19A1
WDR34	7.89114e-55	0.369638	0.239	0.077	2.65884e-50	Alveolar	WDR34
MRFAP1	1.07561e-54	0.436153	0.529	0.253	3.62414e-50	Alveolar	MRFAP1
MYO9A	1.38797e-54	0.256998	0.149	0.036	4.67661e-50	Alveolar	MYO9A
PQLC1	2.53914e-54	0.28778	0.133	0.03	8.55539e-50	Alveolar	PQLC1
RAC1	2.99118e-54	0.434044	0.416	0.178	1.00785e-49	Alveolar	RAC1
MYADM	2.99707e-54	0.501959	0.397	0.169	1.00983e-49	Alveolar	MYADM
HMGB2	3.05439e-54	-1.81401	0.227	0.457	1.02915e-49	Alveolar	HMGB2
ACADVL	3.12956e-54	0.41521	0.459	0.208	1.05447e-49	Alveolar	ACADVL
MYO1D	7.00786e-54	0.266913	0.103	0.019	2.36123e-49	Alveolar	MYO1D
STK4	8.02145e-54	-1.66026	0.12	0.374	2.70275e-49	Alveolar	STK4
UBAP1	8.83236e-54	0.362152	0.249	0.084	2.97598e-49	Alveolar	UBAP1
PRRG4	9.12963e-54	0.360992	0.202	0.061	3.07614e-49	Alveolar	PRRG4
PTPN12	1.07598e-53	0.324835	0.285	0.103	3.62541e-49	Alveolar	PTPN12
RASSF7	1.71701e-53	0.307508	0.311	0.115	5.78529e-49	Alveolar	RASSF7
CXCL3	2.18668e-53	0.645947	0.203	0.061	7.36779e-49	Alveolar	CXCL3
CLTB	2.49559e-53	0.591903	0.47	0.219	8.40865e-49	Alveolar	CLTB
ACTN4	2.54865e-53	0.444084	0.445	0.2	8.58741e-49	Alveolar	ACTN4
EGLN2	2.84852e-53	0.425034	0.332	0.131	9.59779e-49	Alveolar	EGLN2
SMIM4	3.29446e-53	0.297878	0.243	0.081	1.11004e-48	Alveolar	SMIM4
C14orf1	4.92646e-53	0.314131	0.323	0.125	1.65992e-48	Alveolar	C14orf1
FKBP2	6.70034e-53	0.415859	0.583	0.29	2.25761e-48	Alveolar	FKBP2
DENND3	7.63406e-53	0.339235	0.173	0.047	2.57222e-48	Alveolar	DENND3
GZMA	7.83004e-53	-2.58588	0.071	0.323	2.63825e-48	Alveolar	GZMA
SELM	8.31167e-53	0.382576	0.493	0.23	2.80053e-48	Alveolar	SELM
RRBP1	1.05661e-52	0.293231	0.372	0.155	3.56014e-48	Alveolar	RRBP1
UXS1	1.38021e-52	0.327784	0.24	0.08	4.65048e-48	Alveolar	UXS1
ACSL4	1.50577e-52	0.376348	0.231	0.076	5.07353e-48	Alveolar	ACSL4
FYB	1.53157e-52	-1.56565	0.046	0.297	5.16046e-48	Alveolar	FYB
PPP1R12C	1.88936e-52	0.311833	0.117	0.025	6.36601e-48	Alveolar	PPP1R12C
GPX4	2.07108e-52	0.643854	0.756	0.461	6.97831e-48	Alveolar	GPX4
MAGED1	2.4887e-52	0.25877	0.202	0.061	8.38542e-48	Alveolar	MAGED1
BAD	4.06216e-52	0.373302	0.321	0.125	1.3687e-47	Alveolar	BAD
CAPNS1	4.5149e-52	0.46479	0.396	0.172	1.52125e-47	Alveolar	CAPNS1
NUDT16	4.67394e-52	0.329884	0.284	0.104	1.57484e-47	Alveolar	NUDT16
EIF4G1	4.68988e-52	0.348228	0.359	0.146	1.58021e-47	Alveolar	EIF4G1
LAMC1	5.00575e-52	0.276862	0.17	0.047	1.68664e-47	Alveolar	LAMC1
ACAP1	5.19095e-52	-1.60982	0.059	0.309	1.74904e-47	Alveolar	ACAP1
HMGN3	8.86436e-52	0.530352	0.591	0.313	2.98676e-47	Alveolar	HMGN3
PMEPA1	1.05259e-51	0.312998	0.207	0.064	3.5466e-47	Alveolar	PMEPA1
PDLIM3	1.22554e-51	0.385745	0.135	0.032	4.12934e-47	Alveolar	PDLIM3
TXNDC17	2.90176e-51	0.436428	0.488	0.232	9.7772e-47	Alveolar	TXNDC17
CD48	5.07398e-51	-1.53123	0.04	0.283	1.70963e-46	Alveolar	CD48
RAB3IP	5.4105e-51	0.301263	0.182	0.053	1.82301e-46	Alveolar	RAB3IP
BAG1	5.60497e-51	0.513664	0.478	0.224	1.88854e-46	Alveolar	BAG1
PELI1	7.54799e-51	0.366493	0.249	0.086	2.54322e-46	Alveolar	PELI1
PDLIM4	8.40832e-51	0.266888	0.175	0.049	2.8331e-46	Alveolar	PDLIM4
MLF1	9.08913e-51	0.269628	0.219	0.07	3.06249e-46	Alveolar	MLF1
DST	1.04462e-50	0.781489	0.216	0.074	3.51975e-46	Alveolar	DST
HBA2	1.08043e-50	0.499818	0.321	0.125	3.6404e-46	Alveolar	HBA2
TMEM30A	1.38813e-50	0.446403	0.359	0.152	4.67718e-46	Alveolar	TMEM30A
PDXK	1.4469e-50	0.382652	0.336	0.137	4.87519e-46	Alveolar	PDXK
SERPINB1	1.47933e-50	0.631219	0.565	0.305	4.98447e-46	Alveolar	SERPINB1
HEBP1	1.54144e-50	0.452133	0.26	0.094	5.19373e-46	Alveolar	HEBP1
RUNX1	2.26375e-50	0.35355	0.274	0.101	7.62746e-46	Alveolar	RUNX1
MT1M	2.44193e-50	0.308701	0.195	0.059	8.22783e-46	Alveolar	MT1M
ODC1	2.6481e-50	0.258221	0.245	0.084	8.92251e-46	Alveolar	ODC1
STAP2	2.95813e-50	0.251898	0.145	0.037	9.96712e-46	Alveolar	STAP2
GPSM3	4.64536e-50	-1.44482	0.096	0.338	1.56521e-45	Alveolar	GPSM3
SAV1	5.63925e-50	0.258737	0.161	0.044	1.90009e-45	Alveolar	SAV1
PHPT1	1.17432e-49	0.494398	0.595	0.307	3.95677e-45	Alveolar	PHPT1
ECHDC2	1.25565e-49	0.290342	0.256	0.091	4.23078e-45	Alveolar	ECHDC2
TNFAIP1	1.29261e-49	0.364234	0.174	0.05	4.35532e-45	Alveolar	TNFAIP1
TCEAL8	1.65516e-49	0.435975	0.35	0.147	5.57688e-45	Alveolar	TCEAL8
IRF2BP2	2.1013e-49	0.30596	0.35	0.145	7.08014e-45	Alveolar	IRF2BP2
NEAT1	4.79491e-49	0.975993	0.737	0.653	1.6156e-44	Alveolar	NEAT1
RPL28	7.90967e-49	-0.562591	0.945	0.945	2.66509e-44	Alveolar	RPL28
DHRS1	1.5285e-48	0.251955	0.185	0.055	5.15014e-44	Alveolar	DHRS1
LTBR	1.84629e-48	0.320928	0.22	0.075	6.22089e-44	Alveolar	LTBR
NUDT14	1.84815e-48	0.368111	0.347	0.145	6.22715e-44	Alveolar	NUDT14
MT-ND4L	6.88607e-48	0.353012	0.446	0.204	2.32019e-43	Alveolar	MT-ND4L
MMP24-AS1	1.23902e-47	0.390981	0.368	0.16	4.17474e-43	Alveolar	MMP24-AS1
SORT1	1.44434e-47	0.279819	0.154	0.043	4.86658e-43	Alveolar	SORT1
NOL3	1.44874e-47	0.288664	0.166	0.048	4.88137e-43	Alveolar	NOL3
CFL1	1.49519e-47	-0.731485	0.806	0.81	5.03791e-43	Alveolar	CFL1
PNPLA2	1.96661e-47	0.310923	0.297	0.117	6.62628e-43	Alveolar	PNPLA2
WASL	2.51647e-47	0.276184	0.177	0.053	8.479e-43	Alveolar	WASL
PTMA	2.79509e-47	-0.75784	0.881	0.902	9.41779e-43	Alveolar	PTMA
RYBP	3.04059e-47	0.252556	0.222	0.074	1.02449e-42	Alveolar	RYBP
MAP2	4.39372e-47	0.388712	0.113	0.026	1.48042e-42	Alveolar	MAP2
CHMP4B	4.39672e-47	0.398442	0.451	0.214	1.48143e-42	Alveolar	CHMP4B
MRPS36	5.57757e-47	0.424341	0.392	0.175	1.87931e-42	Alveolar	MRPS36
FAM127A	6.51968e-47	0.44444	0.244	0.089	2.19674e-42	Alveolar	FAM127A
SOD2	6.66087e-47	0.382952	0.559	0.294	2.24431e-42	Alveolar	SOD2
HIPK3	8.37527e-47	0.26278	0.223	0.076	2.82196e-42	Alveolar	HIPK3
MUC4	8.59392e-47	0.274282	0.141	0.037	2.89564e-42	Alveolar	MUC4
FXYD5	1.07725e-46	-1.42261	0.309	0.492	3.62969e-42	Alveolar	FXYD5
SLA	1.85012e-46	-1.51085	0.038	0.265	6.2338e-42	Alveolar	SLA
EVL	2.27685e-46	-1.71924	0.183	0.395	7.67163e-42	Alveolar	EVL
UTRN	3.0538e-46	0.322344	0.302	0.119	1.02895e-41	Alveolar	UTRN
WEE1	4.63747e-46	0.299331	0.173	0.052	1.56255e-41	Alveolar	WEE1
SYNGR2	5.06183e-46	0.33487	0.5	0.239	1.70553e-41	Alveolar	SYNGR2
GDE1	5.55075e-46	0.308335	0.266	0.101	1.87027e-41	Alveolar	GDE1
CDK2AP2	6.01766e-46	0.346131	0.423	0.194	2.02759e-41	Alveolar	CDK2AP2
AREG	8.06186e-46	0.573212	0.423	0.202	2.71636e-41	Alveolar	AREG
EVI2B	8.10376e-46	-1.30239	0.049	0.278	2.73048e-41	Alveolar	EVI2B
FLOT1	8.27609e-46	0.427068	0.402	0.183	2.78855e-41	Alveolar	FLOT1
RDX	9.9697e-46	0.434467	0.359	0.155	3.35919e-41	Alveolar	RDX
H2AFJ	1.57339e-45	0.313494	0.445	0.206	5.30139e-41	Alveolar	H2AFJ
MT-ATP6	1.73391e-45	0.493243	0.913	0.838	5.84223e-41	Alveolar	MT-ATP6
RPL41	1.94641e-45	0.605629	0.74	0.473	6.55822e-41	Alveolar	RPL41
AHCYL1	3.66873e-45	0.326215	0.26	0.1	1.23614e-40	Alveolar	AHCYL1
ZFYVE21	4.13773e-45	0.339642	0.247	0.091	1.39417e-40	Alveolar	ZFYVE21
MYL12B	4.32208e-45	0.723696	0.852	0.61	1.45628e-40	Alveolar	MYL12B
TINAGL1	4.64009e-45	0.281311	0.161	0.047	1.56343e-40	Alveolar	TINAGL1
PTRHD1	5.49833e-45	0.3458	0.36	0.157	1.85261e-40	Alveolar	PTRHD1
PLEKHA1	7.02391e-45	0.300275	0.224	0.078	2.36664e-40	Alveolar	PLEKHA1
RPS27A	7.8108e-45	-0.577231	0.955	0.959	2.63177e-40	Alveolar	RPS27A
TSPYL1	8.16261e-45	0.3124	0.282	0.109	2.75031e-40	Alveolar	TSPYL1
FZD6	1.02052e-44	0.260612	0.135	0.035	3.43854e-40	Alveolar	FZD6
RPS4Y1	1.63436e-44	0.447655	0.587	0.313	5.5068e-40	Alveolar	RPS4Y1
FAU	1.75565e-44	-0.533266	0.901	0.91	5.9155e-40	Alveolar	FAU
TMEM50B	2.30977e-44	0.2898	0.328	0.138	7.78253e-40	Alveolar	TMEM50B
GIMAP4	2.74185e-44	-1.43012	0.021	0.237	9.23838e-40	Alveolar	GIMAP4
COX17	4.35707e-44	0.522178	0.522	0.27	1.46807e-39	Alveolar	COX17
2022-09-10	1.62945e-43	0.401896	0.168	0.052	5.49025e-39	Alveolar	2022-09-10
ZNF593	1.65602e-43	0.31684	0.34	0.148	5.57978e-39	Alveolar	ZNF593
UQCR10	1.75693e-43	0.627811	0.707	0.447	5.91981e-39	Alveolar	UQCR10
NDUFAF3	2.48742e-43	0.348727	0.509	0.255	8.3811e-39	Alveolar	NDUFAF3
ZFAND5	2.73485e-43	0.35049	0.462	0.228	9.21482e-39	Alveolar	ZFAND5
TSPAN8	5.09318e-43	0.481821	0.153	0.044	1.7161e-38	Alveolar	TSPAN8
SUN1	5.82092e-43	0.286593	0.219	0.077	1.9613e-38	Alveolar	SUN1
GNG12	7.10312e-43	0.285168	0.172	0.053	2.39333e-38	Alveolar	GNG12
ARPC1A	9.2576e-43	0.359071	0.381	0.172	3.11925e-38	Alveolar	ARPC1A
GIMAP7	1.04089e-42	-1.5145	0.029	0.242	3.50718e-38	Alveolar	GIMAP7
LAPTM4A	1.18699e-42	0.404639	0.681	0.38	3.99945e-38	Alveolar	LAPTM4A
MT-CO3	1.94102e-42	0.529844	0.947	0.915	6.54008e-38	Alveolar	MT-CO3
CFLAR	1.97086e-42	0.579037	0.565	0.312	6.64063e-38	Alveolar	CFLAR
RPS18	1.98949e-42	-0.556558	0.966	0.975	6.7034e-38	Alveolar	RPS18
SAMSN1	2.6924e-42	-1.51486	0.083	0.297	9.07177e-38	Alveolar	SAMSN1
B2M	2.93205e-42	-0.486616	0.996	0.983	9.87926e-38	Alveolar	B2M
FIS1	4.20369e-42	0.427917	0.567	0.301	1.41639e-37	Alveolar	FIS1
LYRM5	4.45983e-42	0.313529	0.249	0.095	1.50269e-37	Alveolar	LYRM5
LIMD2	6.81273e-42	-1.4267	0.069	0.281	2.29548e-37	Alveolar	LIMD2
SYT8	9.4914e-42	0.889341	0.129	0.035	3.19803e-37	Alveolar	SYT8
LAMA5	1.22476e-41	0.310625	0.152	0.045	4.12672e-37	Alveolar	LAMA5
TRBC2	1.30862e-41	-1.95574	0.137	0.345	4.40927e-37	Alveolar	TRBC2
MPZL1	1.3683e-41	0.282339	0.234	0.088	4.61034e-37	Alveolar	MPZL1
IPO7	2.15602e-41	0.251216	0.248	0.096	7.26449e-37	Alveolar	IPO7
APOD	2.18259e-41	0.579748	0.162	0.05	7.35404e-37	Alveolar	APOD
PACSIN3	2.2198e-41	0.274752	0.12	0.031	7.47938e-37	Alveolar	PACSIN3
RHEB	2.73599e-41	0.327752	0.449	0.216	9.21864e-37	Alveolar	RHEB
LCP1	2.79516e-41	-1.30175	0.084	0.299	9.41801e-37	Alveolar	LCP1
PTTG1IP	6.14822e-41	0.252337	0.421	0.198	2.07158e-36	Alveolar	PTTG1IP
CST7	6.45515e-41	-1.8903	0.074	0.282	2.175e-36	Alveolar	CST7
OAZ2	9.1232e-41	0.290365	0.355	0.159	3.07397e-36	Alveolar	OAZ2
ETF1	1.0872e-40	0.312455	0.315	0.135	3.66323e-36	Alveolar	ETF1
STX12	1.2943e-40	0.350063	0.296	0.125	4.36101e-36	Alveolar	STX12
IL7R	1.32661e-40	-2.1173	0.07	0.275	4.46988e-36	Alveolar	IL7R
RAB13	1.56676e-40	0.290649	0.385	0.174	5.27903e-36	Alveolar	RAB13
RAB2A	1.6239e-40	0.379104	0.532	0.275	5.47156e-36	Alveolar	RAB2A
PMVK	1.6586e-40	0.347338	0.347	0.156	5.58847e-36	Alveolar	PMVK
CSRP1	1.68022e-40	0.490211	0.306	0.133	5.66134e-36	Alveolar	CSRP1
LCK	1.81998e-40	-1.45338	0.04	0.243	6.13225e-36	Alveolar	LCK
SNX7	3.62087e-40	0.263742	0.121	0.032	1.22001e-35	Alveolar	SNX7
COA3	4.57499e-40	0.426323	0.385	0.183	1.5415e-35	Alveolar	COA3
SNX24	7.18318e-40	0.305102	0.125	0.034	2.4203e-35	Alveolar	SNX24
GADD45A	7.29277e-40	0.348926	0.243	0.094	2.45723e-35	Alveolar	GADD45A
MAGEF1	7.69973e-40	0.259315	0.202	0.071	2.59435e-35	Alveolar	MAGEF1
NKG7	1.07934e-39	-3.01255	0.115	0.316	3.63671e-35	Alveolar	NKG7
NDUFA4	1.3072e-39	0.573639	0.809	0.56	4.40448e-35	Alveolar	NDUFA4
DYNC1LI2	1.42577e-39	0.303867	0.286	0.12	4.80398e-35	Alveolar	DYNC1LI2
RPL30	1.72267e-39	-0.555695	0.909	0.921	5.80437e-35	Alveolar	RPL30
NFE2L2	1.74006e-39	0.339219	0.429	0.211	5.86296e-35	Alveolar	NFE2L2
PSMB5	2.68178e-39	0.281573	0.434	0.21	9.03598e-35	Alveolar	PSMB5
QKI	3.09111e-39	0.501237	0.248	0.099	1.04152e-34	Alveolar	QKI
ANO6	3.98267e-39	0.299773	0.16	0.051	1.34192e-34	Alveolar	ANO6
MAP3K13	4.65569e-39	0.306568	0.354	0.16	1.56869e-34	Alveolar	MAP3K13
P4HA2	5.43053e-39	0.408403	0.158	0.051	1.82976e-34	Alveolar	P4HA2
LYN	6.11167e-39	0.258488	0.208	0.075	2.05927e-34	Alveolar	LYN
BLVRA	6.13498e-39	0.292465	0.309	0.133	2.06712e-34	Alveolar	BLVRA
MT-ND2	6.28052e-39	0.42883	0.939	0.865	2.11616e-34	Alveolar	MT-ND2
FOSL2	8.95423e-39	0.302353	0.321	0.142	3.01704e-34	Alveolar	FOSL2
TRBC1	8.96323e-39	-2.12346	0.09	0.292	3.02007e-34	Alveolar	TRBC1
SERINC2	9.58819e-39	0.250895	0.249	0.098	3.23064e-34	Alveolar	SERINC2
GYPC	1.04318e-38	-1.259	0.069	0.272	3.51489e-34	Alveolar	GYPC
HIGD1A	1.26566e-38	0.337417	0.33	0.147	4.26451e-34	Alveolar	HIGD1A
DDRGK1	1.40772e-38	0.296997	0.376	0.175	4.74318e-34	Alveolar	DDRGK1
RPS27L	1.43275e-38	0.530744	0.693	0.433	4.82752e-34	Alveolar	RPS27L
ISG15	1.91723e-38	-2.13988	0.282	0.457	6.45992e-34	Alveolar	ISG15
CTSW	1.92836e-38	-1.81408	0.05	0.249	6.49741e-34	Alveolar	CTSW
FHL2	3.12511e-38	0.338913	0.117	0.031	1.05298e-33	Alveolar	FHL2
MISP	3.57483e-38	0.36124	0.141	0.042	1.2045e-33	Alveolar	MISP
PNKD	4.12774e-38	0.311041	0.394	0.188	1.3908e-33	Alveolar	PNKD
CLEC2D	4.94307e-38	-1.47805	0.063	0.263	1.66552e-33	Alveolar	CLEC2D
CLEC2B	4.98452e-38	-1.53647	0.136	0.334	1.67948e-33	Alveolar	CLEC2B
EPS8L2	5.76246e-38	0.269736	0.248	0.098	1.9416e-33	Alveolar	EPS8L2
FAM127B	6.89875e-38	0.267263	0.252	0.101	2.32447e-33	Alveolar	FAM127B
CD27	1.19737e-37	-1.47413	0.029	0.221	4.03443e-33	Alveolar	CD27
TMOD3	1.23079e-37	0.370913	0.342	0.158	4.14702e-33	Alveolar	TMOD3
MT-CO1	1.3176e-37	0.415207	0.96	0.937	4.43952e-33	Alveolar	MT-CO1
FAM134B	1.36713e-37	0.308607	0.158	0.051	4.60639e-33	Alveolar	FAM134B
ATF4	2.05311e-37	0.438648	0.497	0.268	6.91773e-33	Alveolar	ATF4
ECHDC3	2.09093e-37	0.284566	0.135	0.04	7.04519e-33	Alveolar	ECHDC3
GNAS	2.138e-37	0.306178	0.541	0.292	7.20377e-33	Alveolar	GNAS
BRI3	2.52411e-37	0.330555	0.226	0.087	8.50472e-33	Alveolar	BRI3
FTL	3.58385e-37	-0.464009	0.983	0.942	1.20754e-32	Alveolar	FTL
TAGLN2	3.62848e-37	0.472345	0.763	0.47	1.22258e-32	Alveolar	TAGLN2
NDUFC1	4.20919e-37	0.35169	0.458	0.237	1.41824e-32	Alveolar	NDUFC1
CD3G	4.7365e-37	-1.41567	0.033	0.224	1.59592e-32	Alveolar	CD3G
SQSTM1	4.7712e-37	0.40314	0.582	0.327	1.60761e-32	Alveolar	SQSTM1
ITGB2	6.34547e-37	-1.2625	0.124	0.321	2.13804e-32	Alveolar	ITGB2
GLIPR1	6.93067e-37	-1.09607	0.04	0.233	2.33522e-32	Alveolar	GLIPR1
DCXR	1.09399e-36	0.317102	0.392	0.191	3.68611e-32	Alveolar	DCXR
PINK1	1.31878e-36	0.267778	0.113	0.03	4.4435e-32	Alveolar	PINK1
NDUFB1	1.45686e-36	0.423739	0.508	0.273	4.90875e-32	Alveolar	NDUFB1
CHMP3	1.70655e-36	0.318768	0.339	0.158	5.75005e-32	Alveolar	CHMP3
ERGIC1	1.96775e-36	0.302813	0.257	0.108	6.63013e-32	Alveolar	ERGIC1
MGST3	2.27679e-36	0.328142	0.653	0.359	7.67143e-32	Alveolar	MGST3
RND3	2.48767e-36	0.389677	0.186	0.067	8.38195e-32	Alveolar	RND3
TPT1	2.49666e-36	0.402395	0.953	0.902	8.41226e-32	Alveolar	TPT1
DNTTIP1	2.54581e-36	0.259363	0.236	0.094	8.57785e-32	Alveolar	DNTTIP1
CTNNBIP1	3.2378e-36	0.314075	0.224	0.088	1.09095e-31	Alveolar	CTNNBIP1
PRDX2	3.46756e-36	0.275779	0.55	0.289	1.16836e-31	Alveolar	PRDX2
ITM2A	6.43488e-36	-1.32352	0.053	0.246	2.16817e-31	Alveolar	ITM2A
LEPROT	6.45597e-36	0.324765	0.388	0.191	2.17527e-31	Alveolar	LEPROT
OTUD7B	8.85687e-36	0.271669	0.124	0.036	2.98423e-31	Alveolar	OTUD7B
EXOSC7	1.43858e-35	0.268521	0.215	0.083	4.84717e-31	Alveolar	EXOSC7
CITED2	1.56087e-35	0.327078	0.369	0.179	5.25919e-31	Alveolar	CITED2
PHACTR2	1.66813e-35	0.339419	0.222	0.087	5.62059e-31	Alveolar	PHACTR2
TFF3	1.79251e-35	0.665871	0.183	0.066	6.03968e-31	Alveolar	TFF3
STARD7	2.02047e-35	0.386439	0.269	0.117	6.80777e-31	Alveolar	STARD7
DHRS4L2	2.09386e-35	0.336043	0.218	0.085	7.05505e-31	Alveolar	DHRS4L2
COTL1	3.41157e-35	-1.22397	0.084	0.277	1.1495e-30	Alveolar	COTL1
CRIP1	3.58213e-35	0.843067	0.447	0.256	1.20696e-30	Alveolar	CRIP1
KTN1	4.98592e-35	0.339734	0.517	0.276	1.67996e-30	Alveolar	KTN1
MT-ND5	5.50661e-35	0.472245	0.766	0.515	1.8554e-30	Alveolar	MT-ND5
CD96	5.56482e-35	-1.30424	0.022	0.2	1.87501e-30	Alveolar	CD96
CCL4	8.61275e-35	-3.22629	0.195	0.368	2.90198e-30	Alveolar	CCL4
TIMM13	1.09026e-34	0.25121	0.418	0.212	3.67354e-30	Alveolar	TIMM13
LRRC59	1.14333e-34	0.31446	0.307	0.142	3.85234e-30	Alveolar	LRRC59
C1QB	1.32586e-34	-0.955791	0.384	0.175	4.46736e-30	Alveolar	C1QB
ATG101	1.99598e-34	0.341142	0.302	0.138	6.72525e-30	Alveolar	ATG101
PEBP1	3.29473e-34	0.42401	0.648	0.385	1.11013e-29	Alveolar	PEBP1
RPS15	3.41724e-34	-0.413318	0.955	0.95	1.1514e-29	Alveolar	RPS15
RARRES3	3.96901e-34	0.631106	0.674	0.426	1.33732e-29	Alveolar	RARRES3
ECHS1	3.97329e-34	0.293837	0.375	0.183	1.33876e-29	Alveolar	ECHS1
CHCHD5	4.01838e-34	0.26257	0.31	0.141	1.35395e-29	Alveolar	CHCHD5
NCEH1	4.68239e-34	0.280639	0.144	0.046	1.57768e-29	Alveolar	NCEH1
AES	6.62894e-34	0.261882	0.418	0.21	2.23355e-29	Alveolar	AES
RPL23A	7.31129e-34	-0.492403	0.937	0.941	2.46347e-29	Alveolar	RPL23A
SLIRP	9.81366e-34	0.256295	0.508	0.268	3.30661e-29	Alveolar	SLIRP
RPL13A	1.12019e-33	-0.502592	0.958	0.973	3.77436e-29	Alveolar	RPL13A
ID2	1.20625e-33	-1.71227	0.281	0.435	4.06433e-29	Alveolar	ID2
SCPEP1	1.288e-33	0.366648	0.321	0.149	4.33977e-29	Alveolar	SCPEP1
MTCH1	2.10085e-33	0.256354	0.441	0.225	7.07861e-29	Alveolar	MTCH1
LTB	2.31245e-33	-1.78057	0.063	0.244	7.79159e-29	Alveolar	LTB
RNF11	2.78523e-33	0.280351	0.273	0.12	9.38455e-29	Alveolar	RNF11
WIPF1	4.15926e-33	-1.11899	0.074	0.258	1.40142e-28	Alveolar	WIPF1
VMO1	5.01785e-33	0.336507	0.116	0.034	1.69071e-28	Alveolar	VMO1
NDUFA7	5.23036e-33	0.304267	0.207	0.082	1.76232e-28	Alveolar	NDUFA7
MT-CO2	9.35319e-33	0.374633	0.933	0.911	3.15146e-28	Alveolar	MT-CO2
SERINC1	1.2149e-32	0.358455	0.379	0.191	4.09347e-28	Alveolar	SERINC1
ROMO1	1.52095e-32	0.309877	0.492	0.265	5.1247e-28	Alveolar	ROMO1
SLC25A5	1.82842e-32	0.408923	0.632	0.382	6.16067e-28	Alveolar	SLC25A5
CBR1	2.30856e-32	0.401812	0.273	0.123	7.77846e-28	Alveolar	CBR1
TPM4	2.82343e-32	0.407802	0.558	0.313	9.51325e-28	Alveolar	TPM4
GSTM3	6.89177e-32	0.285717	0.125	0.039	2.32211e-27	Alveolar	GSTM3
DDIT4	1.30569e-31	-1.30824	0.338	0.477	4.39938e-27	Alveolar	DDIT4
NAA38	2.07975e-31	0.26319	0.422	0.223	7.0075e-27	Alveolar	NAA38
BANF1	2.33302e-31	0.307851	0.398	0.203	7.86088e-27	Alveolar	BANF1
PTPN7	2.45534e-31	-1.14907	0.03	0.197	8.27303e-27	Alveolar	PTPN7
WDR13	2.51861e-31	0.279514	0.228	0.096	8.4862e-27	Alveolar	WDR13
DDT	2.64116e-31	0.301618	0.551	0.311	8.89913e-27	Alveolar	DDT
MCFD2	3.11836e-31	0.251409	0.227	0.096	1.0507e-26	Alveolar	MCFD2
PSMB9	5.15689e-31	-1.09757	0.418	0.532	1.73756e-26	Alveolar	PSMB9
ZNF330	8.65113e-31	0.291923	0.197	0.079	2.91491e-26	Alveolar	ZNF330
RPS19	1.57327e-30	-0.456131	0.953	0.966	5.30096e-26	Alveolar	RPS19
TPGS2	2.59486e-30	0.335626	0.248	0.109	8.74313e-26	Alveolar	TPGS2
CD8A	3.49055e-30	-1.49997	0.025	0.184	1.1761e-25	Alveolar	CD8A
TMEM219	4.15461e-30	0.349041	0.489	0.27	1.39986e-25	Alveolar	TMEM219
ACAA1	5.45989e-30	0.297483	0.277	0.129	1.83965e-25	Alveolar	ACAA1
SPTAN1	6.30566e-30	0.296769	0.243	0.107	2.12463e-25	Alveolar	SPTAN1
DUSP4	8.86159e-30	-1.48921	0.071	0.238	2.98583e-25	Alveolar	DUSP4
PRDM1	9.14973e-30	-1.27736	0.046	0.208	3.08291e-25	Alveolar	PRDM1
FYN	1.51968e-29	-1.16937	0.04	0.201	5.1204e-25	Alveolar	FYN
GZMK	2.12759e-29	-2.07962	0.037	0.198	7.16871e-25	Alveolar	GZMK
DUSP1	2.1386e-29	0.420118	0.703	0.462	7.20581e-25	Alveolar	DUSP1
PIK3IP1	2.72638e-29	-1.42722	0.136	0.299	9.18626e-25	Alveolar	PIK3IP1
TRAF3IP3	3.61929e-29	-1.0933	0.02	0.172	1.21948e-24	Alveolar	TRAF3IP3
APOC1	4.41926e-29	-1.04479	0.443	0.235	1.48903e-24	Alveolar	APOC1
ZC3H14	4.48501e-29	0.258432	0.168	0.064	1.51118e-24	Alveolar	ZC3H14
IL18	6.13771e-29	0.363563	0.156	0.058	2.06804e-24	Alveolar	IL18
SUB1	6.3514e-29	-0.854582	0.623	0.635	2.14004e-24	Alveolar	SUB1
EVI2A	8.24212e-29	-1.00286	0.049	0.211	2.7771e-24	Alveolar	EVI2A
TIGIT	8.82803e-29	-1.37073	0.017	0.167	2.97452e-24	Alveolar	TIGIT
LEPROTL1	9.32036e-29	-1.24483	0.245	0.398	3.1404e-24	Alveolar	LEPROTL1
ACTB	9.38247e-29	-0.488286	0.972	0.953	3.16133e-24	Alveolar	ACTB
YWHAG	1.37155e-28	0.278784	0.285	0.136	4.62131e-24	Alveolar	YWHAG
RHOH	1.4432e-28	-1.09106	0.036	0.191	4.86273e-24	Alveolar	RHOH
GPR171	2.88496e-28	-1.25207	0.025	0.176	9.72059e-24	Alveolar	GPR171
EMP3	2.89164e-28	-1.35091	0.272	0.403	9.7431e-24	Alveolar	EMP3
TAGAP	3.03748e-28	-1.0101	0.013	0.16	1.02345e-23	Alveolar	TAGAP
NDUFC2	3.09046e-28	0.32924	0.544	0.312	1.0413e-23	Alveolar	NDUFC2
C3orf58	4.30146e-28	0.256018	0.116	0.037	1.44933e-23	Alveolar	C3orf58
ARPC2	7.15125e-28	-0.788756	0.641	0.655	2.40954e-23	Alveolar	ARPC2
COX14	7.34654e-28	0.288848	0.517	0.295	2.47534e-23	Alveolar	COX14
CKLF	9.07009e-28	-1.2246	0.17	0.326	3.05608e-23	Alveolar	CKLF
VIM	9.07638e-28	-1.3437	0.534	0.584	3.0582e-23	Alveolar	VIM
GABARAPL2	1.11217e-27	0.299375	0.57	0.335	3.74735e-23	Alveolar	GABARAPL2
HCLS1	1.26643e-27	-0.974116	0.07	0.229	4.2671e-23	Alveolar	HCLS1
RPS7	1.39832e-27	-0.467661	0.875	0.897	4.71149e-23	Alveolar	RPS7
ALDH3B1	1.66878e-27	0.345768	0.146	0.054	5.6228e-23	Alveolar	ALDH3B1
RPL19	1.80361e-27	-0.434597	0.938	0.947	6.0771e-23	Alveolar	RPL19
WDR83OS	1.88938e-27	0.319349	0.625	0.377	6.36607e-23	Alveolar	WDR83OS
APOBEC3G	2.12169e-27	-1.23547	0.061	0.217	7.14883e-23	Alveolar	APOBEC3G
NFE2L1	3.92867e-27	0.343287	0.168	0.066	1.32372e-22	Alveolar	NFE2L1
ATP5I	4.23461e-27	0.378885	0.599	0.368	1.42681e-22	Alveolar	ATP5I
HAVCR2	4.50685e-27	-1.11793	0.025	0.172	1.51854e-22	Alveolar	HAVCR2
IFI27L1	5.12617e-27	0.288835	0.174	0.07	1.72721e-22	Alveolar	IFI27L1
PLAC8	5.16957e-27	0.349808	0.224	0.099	1.74183e-22	Alveolar	PLAC8
SARAF	7.0449e-27	-1.16992	0.574	0.601	2.37371e-22	Alveolar	SARAF
EEF1A1	7.4646e-27	0.357584	0.65	0.425	2.51512e-22	Alveolar	EEF1A1
2022-09-06	8.22689e-27	-0.967232	0.046	0.198	2.77197e-22	Alveolar	2022-09-06
SHTN1	8.68724e-27	0.331007	0.158	0.062	2.92708e-22	Alveolar	SHTN1
CERS2	8.84358e-27	0.267209	0.252	0.117	2.97976e-22	Alveolar	CERS2
TMEM14C	1.19752e-26	0.338972	0.459	0.256	4.03492e-22	Alveolar	TMEM14C
CXCL13	1.77175e-26	-3.09087	0.041	0.189	5.96973e-22	Alveolar	CXCL13
TBC1D10C	1.85068e-26	-0.982358	0.033	0.179	6.23567e-22	Alveolar	TBC1D10C
FABP5	1.96514e-26	0.51883	0.331	0.176	6.62136e-22	Alveolar	FABP5
PFN1	1.96881e-26	-0.647843	0.788	0.755	6.63371e-22	Alveolar	PFN1
MPC1	3.00716e-26	0.327585	0.334	0.173	1.01323e-21	Alveolar	MPC1
PPP1R15A	3.17122e-26	0.257691	0.579	0.345	1.06851e-21	Alveolar	PPP1R15A
ALOX5AP	3.72355e-26	-1.67368	0.257	0.38	1.25461e-21	Alveolar	ALOX5AP
RPL27A	3.76303e-26	-0.397999	0.947	0.947	1.26792e-21	Alveolar	RPL27A
SERTAD3	4.52992e-26	0.290104	0.174	0.072	1.52631e-21	Alveolar	SERTAD3
TUBB6	4.89194e-26	0.46335	0.161	0.064	1.64829e-21	Alveolar	TUBB6
CCDC124	4.94425e-26	0.26086	0.277	0.136	1.66592e-21	Alveolar	CCDC124
DBI	4.96115e-26	0.689502	0.64	0.444	1.67161e-21	Alveolar	DBI
NUTF2	5.2046e-26	0.255127	0.321	0.163	1.75364e-21	Alveolar	NUTF2
SDCBP	6.89969e-26	0.421682	0.615	0.377	2.32478e-21	Alveolar	SDCBP
PLAUR	9.72795e-26	0.686681	0.29	0.149	3.27773e-21	Alveolar	PLAUR
TRAT1	1.04533e-25	-1.0491	0.012	0.146	3.52215e-21	Alveolar	TRAT1
CENPT	1.28029e-25	0.300408	0.137	0.05	4.3138e-21	Alveolar	CENPT
TMBIM1	1.67805e-25	0.263496	0.286	0.142	5.65404e-21	Alveolar	TMBIM1
NACA	2.02094e-25	-0.566157	0.778	0.798	6.80936e-21	Alveolar	NACA
PRF1	2.03821e-25	-1.63115	0.049	0.192	6.86756e-21	Alveolar	PRF1
MALAT1	2.17181e-25	-0.387047	0.941	0.965	7.31769e-21	Alveolar	MALAT1
GZMH	2.30246e-25	-1.69978	0.057	0.201	7.75791e-21	Alveolar	GZMH
FKBP5	1.16323e-24	-1.1978	0.211	0.349	3.9194e-20	Alveolar	FKBP5
TRIM16	1.17625e-24	0.258801	0.104	0.034	3.96324e-20	Alveolar	TRIM16
NDUFA3	1.25538e-24	0.289944	0.503	0.295	4.22989e-20	Alveolar	NDUFA3
NDUFB7	1.33474e-24	0.287396	0.547	0.325	4.49726e-20	Alveolar	NDUFB7
UQCRQ	1.90022e-24	0.362479	0.669	0.442	6.40259e-20	Alveolar	UQCRQ
CD8B	1.96726e-24	-1.22669	0.018	0.15	6.62848e-20	Alveolar	CD8B
USMG5	2.38678e-24	0.4699	0.631	0.401	8.04202e-20	Alveolar	USMG5
PYHIN1	2.89092e-24	-1.01975	0.011	0.137	9.74067e-20	Alveolar	PYHIN1
ZFP36L2	3.55951e-24	-1.25989	0.274	0.4	1.19934e-19	Alveolar	ZFP36L2
RGS10	3.94404e-24	-0.912136	0.111	0.262	1.3289e-19	Alveolar	RGS10
RPL35A	4.00971e-24	-0.47009	0.942	0.936	1.35103e-19	Alveolar	RPL35A
ABCA1	5.97148e-24	0.272177	0.137	0.052	2.01203e-19	Alveolar	ABCA1
CD247	5.98859e-24	-1.02718	0.026	0.159	2.0178e-19	Alveolar	CD247
GNG5	8.8529e-24	0.373567	0.695	0.454	2.9829e-19	Alveolar	GNG5
MRPL23	9.65062e-24	0.270177	0.334	0.177	3.25168e-19	Alveolar	MRPL23
2022-09-07	9.84773e-24	-1.00976	0.38	0.482	3.31809e-19	Alveolar	2022-09-07
C1QA	1.62766e-23	-0.960438	0.356	0.18	5.48424e-19	Alveolar	C1QA
MYL6	1.72373e-23	0.549664	0.939	0.838	5.80793e-19	Alveolar	MYL6
GZMB	2.03165e-23	-2.75957	0.135	0.273	6.84545e-19	Alveolar	GZMB
ZFAS1	2.8168e-23	0.260169	0.701	0.45	9.49093e-19	Alveolar	ZFAS1
FOS	4.46475e-23	0.341319	0.73	0.527	1.50435e-18	Alveolar	FOS
KIAA1551	4.64e-23	-1.05467	0.071	0.211	1.5634e-18	Alveolar	KIAA1551
IL10RA	5.90066e-23	-0.906438	0.033	0.163	1.98817e-18	Alveolar	IL10RA
RPL32	6.10489e-23	-0.410409	0.943	0.952	2.05698e-18	Alveolar	RPL32
HBA1	6.26199e-23	0.416722	0.14	0.054	2.10992e-18	Alveolar	HBA1
ARHGAP15	6.82402e-23	-0.80734	0.018	0.143	2.29929e-18	Alveolar	ARHGAP15
HSP90AA1	6.82483e-23	-1.1099	0.763	0.724	2.29956e-18	Alveolar	HSP90AA1
MT2A	7.54536e-23	0.472107	0.797	0.606	2.54233e-18	Alveolar	MT2A
LAMTOR5	8.16644e-23	0.255116	0.631	0.392	2.7516e-18	Alveolar	LAMTOR5
BIN2	1.02982e-22	-0.909028	0.03	0.158	3.46988e-18	Alveolar	BIN2
UBA52	1.26549e-22	-0.415883	0.867	0.84	4.26394e-18	Alveolar	UBA52
PIEZO1	1.46287e-22	0.293753	0.133	0.052	4.92899e-18	Alveolar	PIEZO1
DYNLRB1	1.84433e-22	0.265533	0.58	0.352	6.21429e-18	Alveolar	DYNLRB1
ISG20	2.29877e-22	-1.18821	0.427	0.505	7.74548e-18	Alveolar	ISG20
KLRD1	2.49933e-22	-1.53225	0.024	0.147	8.42125e-18	Alveolar	KLRD1
SIT1	2.74042e-22	-0.897088	0.015	0.134	9.23357e-18	Alveolar	SIT1
RGS2	2.96065e-22	-1.39908	0.162	0.299	9.9756e-18	Alveolar	RGS2
DOK2	4.24941e-22	-0.880966	0.042	0.171	1.4318e-17	Alveolar	DOK2
RPL13	8.80623e-22	-0.36349	0.953	0.974	2.96717e-17	Alveolar	RPL13
RCSD1	1.01995e-21	-0.7812	0.011	0.125	3.43662e-17	Alveolar	RCSD1
SELL	1.04994e-21	-1.03276	0.015	0.131	3.53766e-17	Alveolar	SELL
ICAM3	1.12348e-21	-0.963027	0.088	0.224	3.78545e-17	Alveolar	ICAM3
RNASET2	1.39377e-21	-1.2746	0.252	0.36	4.69617e-17	Alveolar	RNASET2
GPR65	2.52718e-21	-0.794072	0.017	0.133	8.51507e-17	Alveolar	GPR65
RBX1	2.56955e-21	0.291306	0.623	0.392	8.65785e-17	Alveolar	RBX1
SKAP1	3.40131e-21	-0.756834	0.004	0.113	1.14604e-16	Alveolar	SKAP1
PABPC1	4.49306e-21	-0.720657	0.62	0.627	1.51389e-16	Alveolar	PABPC1
TNFRSF1B	4.52475e-21	-0.923607	0.045	0.168	1.52457e-16	Alveolar	TNFRSF1B
PAPSS1	4.65381e-21	0.378739	0.189	0.089	1.56806e-16	Alveolar	PAPSS1
WAS	6.43766e-21	-0.737019	0.026	0.145	2.16911e-16	Alveolar	WAS
NDUFA11	7.96862e-21	0.284052	0.595	0.375	2.68495e-16	Alveolar	NDUFA11
PPP1R18	8.61292e-21	-0.838763	0.074	0.204	2.90204e-16	Alveolar	PPP1R18
SH2D1A	1.0098e-20	-0.841728	0.013	0.126	3.40244e-16	Alveolar	SH2D1A
TMEM59	1.26231e-20	0.323117	0.73	0.501	4.25323e-16	Alveolar	TMEM59
GBP5	1.53269e-20	-0.802533	0.022	0.138	5.16425e-16	Alveolar	GBP5
PRDX1	1.63098e-20	0.267586	0.752	0.493	5.49541e-16	Alveolar	PRDX1
IFNG	2.14918e-20	-1.37184	0.026	0.143	7.24145e-16	Alveolar	IFNG
LINC00152	2.19792e-20	-1.04651	0.172	0.305	7.40567e-16	Alveolar	LINC00152
PPIA	2.56566e-20	0.387222	0.669	0.447	8.64474e-16	Alveolar	PPIA
GPR183	2.71018e-20	-1.28173	0.095	0.222	9.13168e-16	Alveolar	GPR183
ARHGAP30	2.8257e-20	-0.768485	0.03	0.147	9.5209e-16	Alveolar	ARHGAP30
RPS27	4.82966e-20	-0.485826	0.978	0.966	1.6273e-15	Alveolar	RPS27
RPS3	5.16459e-20	-0.414342	0.931	0.947	1.74016e-15	Alveolar	RPS3
KLRB1	5.97936e-20	-1.79768	0.069	0.192	2.01469e-15	Alveolar	KLRB1
MX1	7.11341e-20	-1.17335	0.129	0.262	2.39679e-15	Alveolar	MX1
PTGER4	1.07464e-19	-0.883624	0.047	0.167	3.62089e-15	Alveolar	PTGER4
JAML	1.20781e-19	-0.844978	0.049	0.169	4.06959e-15	Alveolar	JAML
HMGB3	1.22538e-19	0.364512	0.24	0.124	4.12879e-15	Alveolar	HMGB3
CD84	1.77465e-19	-0.686647	0.013	0.12	5.9795e-15	Alveolar	CD84
CCL4L2	2.00899e-19	-1.8036	0.037	0.152	6.7691e-15	Alveolar	CCL4L2
GZMM	2.8552e-19	-0.845571	0.022	0.132	9.62033e-15	Alveolar	GZMM
IKZF1	5.0724e-19	-0.750114	0.022	0.13	1.70909e-14	Alveolar	IKZF1
CD99	5.82018e-19	-0.99783	0.445	0.494	1.96105e-14	Alveolar	CD99
ELF1	6.16843e-19	-1.14239	0.282	0.381	2.07839e-14	Alveolar	ELF1
SMAP2	9.1908e-19	-0.978339	0.112	0.233	3.09675e-14	Alveolar	SMAP2
RPL10	1.0703e-18	-0.333861	0.982	0.98	3.60627e-14	Alveolar	RPL10
FERMT3	1.12791e-18	-0.710479	0.037	0.148	3.80039e-14	Alveolar	FERMT3
UBL5	1.23293e-18	0.358199	0.726	0.523	4.15424e-14	Alveolar	UBL5
RUNX3	2.15347e-18	-0.777628	0.022	0.127	7.25589e-14	Alveolar	RUNX3
C12orf75	2.68257e-18	-0.921194	0.066	0.181	9.03866e-14	Alveolar	C12orf75
SP140	2.95463e-18	-0.657531	0.016	0.118	9.95532e-14	Alveolar	SP140
PTPN22	3.51731e-18	-0.703094	0.011	0.108	1.18512e-13	Alveolar	PTPN22
CLIC1	4.10871e-18	-0.604308	0.678	0.654	1.38439e-13	Alveolar	CLIC1
RPL11	4.56765e-18	-0.352567	0.951	0.962	1.53902e-13	Alveolar	RPL11
SNAP23	5.61339e-18	0.310562	0.253	0.138	1.89137e-13	Alveolar	SNAP23
FABP7	8.60965e-18	-2.00387	0.024	0.126	2.90094e-13	Alveolar	FABP7
HSPA8	1.35524e-17	-0.848664	0.565	0.575	4.56634e-13	Alveolar	HSPA8
ANXA6	1.71403e-17	-0.894526	0.108	0.225	5.77527e-13	Alveolar	ANXA6
TIMP2	2.08956e-17	0.292054	0.173	0.084	7.04056e-13	Alveolar	TIMP2
CXCR3	2.1912e-17	-0.775301	0.015	0.11	7.38302e-13	Alveolar	CXCR3
DCK	3.11899e-17	-0.674941	0.044	0.151	1.05091e-12	Alveolar	DCK
RPS14	3.19797e-17	-0.323368	0.967	0.966	1.07752e-12	Alveolar	RPS14
ABI3	3.24949e-17	-0.666371	0.021	0.12	1.09488e-12	Alveolar	ABI3
SAMD9	3.4824e-17	-0.848618	0.057	0.167	1.17336e-12	Alveolar	SAMD9
ITGA4	4.09606e-17	-0.693982	0.013	0.107	1.38012e-12	Alveolar	ITGA4
LAT	4.26646e-17	-0.813109	0.04	0.145	1.43754e-12	Alveolar	LAT
ENTPD1	4.46216e-17	-0.683866	0.018	0.115	1.50348e-12	Alveolar	ENTPD1
IKZF3	5.8597e-17	-0.74457	0.02	0.116	1.97437e-12	Alveolar	IKZF3
CXCR6	5.88446e-17	-0.973691	0.028	0.127	1.98271e-12	Alveolar	CXCR6
MTHFD2	1.03216e-16	-0.796755	0.106	0.219	3.47777e-12	Alveolar	MTHFD2
NDUFB2	1.06948e-16	0.268778	0.632	0.416	3.60351e-12	Alveolar	NDUFB2
LCP2	1.14666e-16	-0.573182	0.024	0.122	3.86355e-12	Alveolar	LCP2
TIMP1	1.53555e-16	-1.08724	0.542	0.323	5.17389e-12	Alveolar	TIMP1
COX7C	1.57191e-16	0.306467	0.835	0.68	5.29639e-12	Alveolar	COX7C
C10orf10	2.75241e-16	-0.960831	0.214	0.109	9.27398e-12	Alveolar	C10orf10
IFI44L	2.79699e-16	-1.07084	0.095	0.207	9.42419e-12	Alveolar	IFI44L
GBP2	3.03601e-16	-0.897979	0.142	0.256	1.02295e-11	Alveolar	GBP2
JOSD2	3.06346e-16	0.255853	0.243	0.133	1.0322e-11	Alveolar	JOSD2
OAS1	4.27568e-16	-0.788688	0.059	0.165	1.44065e-11	Alveolar	OAS1
MIAT	4.52146e-16	-0.745753	0.015	0.104	1.52346e-11	Alveolar	MIAT
RPS26	4.82565e-16	-0.663132	0.668	0.65	1.62595e-11	Alveolar	RPS26
CMTM3	5.00032e-16	-0.612393	0.04	0.139	1.68481e-11	Alveolar	CMTM3
PPP1R2	5.07655e-16	-0.982704	0.224	0.326	1.71049e-11	Alveolar	PPP1R2
MYO1F	5.43077e-16	-0.74274	0.059	0.164	1.82984e-11	Alveolar	MYO1F
RPS6	6.09904e-16	-0.472503	0.942	0.961	2.05501e-11	Alveolar	RPS6
FNBP1	6.72016e-16	-0.842447	0.124	0.236	2.26429e-11	Alveolar	FNBP1
GNG2	7.7356e-16	-0.671291	0.022	0.114	2.60643e-11	Alveolar	GNG2
NDUFA1	1.12262e-15	0.271226	0.617	0.413	3.78255e-11	Alveolar	NDUFA1
DEF6	1.4733e-15	-0.639813	0.026	0.119	4.96415e-11	Alveolar	DEF6
NCKAP1L	1.69277e-15	-0.496819	0.02	0.11	5.70361e-11	Alveolar	NCKAP1L
2022-09-01	1.73422e-15	-0.860725	0.063	0.164	5.84327e-11	Alveolar	2022-09-01
PIK3R1	1.99077e-15	-0.868336	0.059	0.161	6.70769e-11	Alveolar	PIK3R1
APBB1IP	2.22296e-15	-0.619397	0.028	0.12	7.49004e-11	Alveolar	APBB1IP
CTSB	2.25487e-15	-0.384677	0.554	0.327	7.59757e-11	Alveolar	CTSB
SPN	2.41299e-15	-0.602494	0.025	0.116	8.13034e-11	Alveolar	SPN
S100A4	2.55565e-15	-0.485061	0.549	0.604	8.611e-11	Alveolar	S100A4
SERPINB9	2.59233e-15	-0.73716	0.049	0.148	8.7346e-11	Alveolar	SERPINB9
ARHGAP9	3.87007e-15	-0.607332	0.022	0.112	1.30398e-10	Alveolar	ARHGAP9
XIST	8.26485e-15	-0.720901	0.069	0.176	2.78476e-10	Alveolar	XIST
RPL18A	1.02246e-14	-0.335469	0.93	0.929	3.44508e-10	Alveolar	RPL18A
CD6	1.03411e-14	-0.681629	0.022	0.109	3.48433e-10	Alveolar	CD6
HERPUD1	1.16197e-14	-1.11123	0.406	0.448	3.91515e-10	Alveolar	HERPUD1
SH2D2A	1.51702e-14	-0.722448	0.04	0.132	5.11143e-10	Alveolar	SH2D2A
TNFRSF18	1.89714e-14	-0.783541	0.018	0.102	6.39221e-10	Alveolar	TNFRSF18
CTLA4	2.2614e-14	-0.808344	0.018	0.101	7.61955e-10	Alveolar	CTLA4
SYTL3	2.65416e-14	-0.948303	0.084	0.182	8.94293e-10	Alveolar	SYTL3
SP100	3.04365e-14	-0.954945	0.248	0.34	1.02553e-09	Alveolar	SP100
LAG3	3.08666e-14	-1.31352	0.071	0.166	1.04002e-09	Alveolar	LAG3
OXNAD1	3.98758e-14	-0.684889	0.026	0.111	1.34357e-09	Alveolar	OXNAD1
CALM1	6.2396e-14	-0.67857	0.619	0.599	2.10237e-09	Alveolar	CALM1
AC092580.4	7.58264e-14	-0.862909	0.037	0.124	2.55489e-09	Alveolar	AC092580.4
HLA-DQB1	9.02642e-14	-0.457094	0.472	0.274	3.04136e-09	Alveolar	HLA-DQB1
PTPN6	1.00035e-13	-0.616266	0.078	0.176	3.37059e-09	Alveolar	PTPN6
OASL	1.10523e-13	-0.660147	0.026	0.11	3.72397e-09	Alveolar	OASL
GLUL	1.1597e-13	-0.40463	0.549	0.331	3.9075e-09	Alveolar	GLUL
IGKC	1.33092e-13	-3.78383	0.883	0.833	4.48441e-09	Alveolar	IGKC
PPP2R5C	1.69964e-13	-1.21816	0.281	0.349	5.72678e-09	Alveolar	PPP2R5C
MT1F	1.98249e-13	0.353431	0.198	0.108	6.67979e-09	Alveolar	MT1F
PGK1	2.08542e-13	-0.911202	0.471	0.474	7.02663e-09	Alveolar	PGK1
EEF1D	2.34652e-13	-0.424061	0.777	0.782	7.90635e-09	Alveolar	EEF1D
SLC7A5	2.38254e-13	-0.636208	0.034	0.118	8.02772e-09	Alveolar	SLC7A5
ZEB2	2.51389e-13	-0.653548	0.055	0.145	8.4703e-09	Alveolar	ZEB2
CD79A	2.66384e-13	-1.09695	0.025	0.105	8.97553e-09	Alveolar	CD79A
DOCK8	2.84502e-13	-0.791459	0.077	0.168	9.58601e-09	Alveolar	DOCK8
RPS29	4.11751e-13	-0.482046	0.894	0.868	1.38735e-08	Alveolar	RPS29
GIMAP2	5.53175e-13	-0.528612	0.024	0.103	1.86387e-08	Alveolar	GIMAP2
BATF	5.73472e-13	-0.931208	0.09	0.182	1.93226e-08	Alveolar	BATF
KYNU	7.45966e-13	-0.459345	0.029	0.11	2.51346e-08	Alveolar	KYNU
HINT1	7.50074e-13	0.280474	0.806	0.632	2.5273e-08	Alveolar	HINT1
LYAR	8.16512e-13	-0.851292	0.075	0.165	2.75116e-08	Alveolar	LYAR
GRN	8.44623e-13	-0.346519	0.462	0.274	2.84587e-08	Alveolar	GRN
PFDN5	9.35722e-13	-0.378962	0.811	0.777	3.15282e-08	Alveolar	PFDN5
RPS10	9.92043e-13	-0.473796	0.727	0.695	3.34259e-08	Alveolar	RPS10
RP11-347P5.1	1.19431e-12	-0.721953	0.041	0.122	4.0241e-08	Alveolar	RP11-347P5.1
YBX1	1.33287e-12	-0.676314	0.694	0.642	4.49097e-08	Alveolar	YBX1
AKNA	1.59035e-12	-0.737638	0.05	0.133	5.35852e-08	Alveolar	AKNA
NR4A2	1.62867e-12	-0.842571	0.104	0.196	5.48765e-08	Alveolar	NR4A2
ATP5J2	1.66396e-12	0.255495	0.648	0.443	5.60655e-08	Alveolar	ATP5J2
IQGAP2	1.79648e-12	-0.590367	0.042	0.124	6.05308e-08	Alveolar	IQGAP2
ARID5A	2.132e-12	-0.748436	0.109	0.202	7.18355e-08	Alveolar	ARID5A
FTH1	3.19992e-12	-0.382986	0.988	0.943	1.07818e-07	Alveolar	FTH1
HLA-DRA	3.82869e-12	-0.67035	0.825	0.587	1.29004e-07	Alveolar	HLA-DRA
SPON2	4.43369e-12	-0.778303	0.036	0.114	1.49389e-07	Alveolar	SPON2
RPL26	5.58893e-12	-0.305834	0.909	0.89	1.88313e-07	Alveolar	RPL26
NUDT1	7.34291e-12	-0.524434	0.057	0.14	2.47412e-07	Alveolar	NUDT1
SNX9	7.73028e-12	-0.44353	0.041	0.121	2.60464e-07	Alveolar	SNX9
RBPJ	8.15495e-12	-1.20068	0.266	0.333	2.74773e-07	Alveolar	RBPJ
PDE4B	8.882e-12	-0.606498	0.036	0.112	2.9927e-07	Alveolar	PDE4B
SMCHD1	1.17269e-11	-0.903603	0.144	0.229	3.95126e-07	Alveolar	SMCHD1
IDH2	1.24094e-11	-0.863711	0.204	0.283	4.18124e-07	Alveolar	IDH2
EIF4EBP1	1.42542e-11	-0.706939	0.111	0.198	4.80282e-07	Alveolar	EIF4EBP1
LPXN	1.45975e-11	-0.523885	0.042	0.119	4.91847e-07	Alveolar	LPXN
SELPLG	1.4601e-11	-0.519804	0.037	0.113	4.91965e-07	Alveolar	SELPLG
ABRACL	2.45187e-11	-0.795047	0.285	0.35	8.26133e-07	Alveolar	ABRACL
RGS19	2.5175e-11	-0.528568	0.047	0.125	8.48248e-07	Alveolar	RGS19
RPL15	2.66962e-11	-0.277918	0.909	0.904	8.99502e-07	Alveolar	RPL15
STK17B	2.79792e-11	-0.906081	0.187	0.267	9.42732e-07	Alveolar	STK17B
RPL4	3.05149e-11	-0.440838	0.751	0.724	1.02817e-06	Alveolar	RPL4
APOBEC3C	3.30435e-11	-0.858436	0.086	0.169	1.11337e-06	Alveolar	APOBEC3C
PIP4K2A	3.37324e-11	-0.648916	0.055	0.134	1.13658e-06	Alveolar	PIP4K2A
SNX10	3.68693e-11	-0.61315	0.051	0.129	1.24228e-06	Alveolar	SNX10
BUB3	4.77278e-11	-0.802537	0.201	0.282	1.60814e-06	Alveolar	BUB3
RPSA	4.97813e-11	-0.446989	0.785	0.769	1.67733e-06	Alveolar	RPSA
GPX3	5.33624e-11	-0.444665	0.223	0.128	1.79799e-06	Alveolar	GPX3
APOE	6.26828e-11	-1.70043	0.351	0.212	2.11204e-06	Alveolar	APOE
RPS8	6.59029e-11	-0.316264	0.916	0.931	2.22053e-06	Alveolar	RPS8
UCP2	7.51909e-11	-0.877197	0.202	0.276	2.53348e-06	Alveolar	UCP2
VAMP5	7.65027e-11	-0.800453	0.19	0.272	2.57768e-06	Alveolar	VAMP5
RAB27A	8.57658e-11	-0.253589	0.282	0.167	2.88979e-06	Alveolar	RAB27A
SLC2A3	9.37548e-11	-1.13426	0.187	0.262	3.15897e-06	Alveolar	SLC2A3
RPL34	9.47553e-11	-0.285654	0.956	0.961	3.19268e-06	Alveolar	RPL34
CD44	1.03298e-10	-0.79656	0.425	0.459	3.48052e-06	Alveolar	CD44
KRT17	1.30867e-10	1.44742	0.19	0.117	4.40945e-06	Alveolar	KRT17
BASP1	1.47985e-10	-0.440973	0.036	0.106	4.98622e-06	Alveolar	BASP1
LYZ	1.49963e-10	-1.60533	0.35	0.209	5.05286e-06	Alveolar	LYZ
DUSP2	1.63138e-10	-0.659203	0.041	0.113	5.49678e-06	Alveolar	DUSP2
INPP5D	1.8958e-10	-0.620076	0.041	0.111	6.38772e-06	Alveolar	INPP5D
MNDA	3.23649e-10	-0.641126	0.033	0.101	1.0905e-05	Alveolar	MNDA
SAMD9L	3.73682e-10	-0.661381	0.073	0.149	1.25908e-05	Alveolar	SAMD9L
RP11-138A9.2	3.91684e-10	-0.849422	0.063	0.136	1.31974e-05	Alveolar	RP11-138A9.2
RPL27	4.17793e-10	-0.27293	0.888	0.855	1.40771e-05	Alveolar	RPL27
ACTR3	4.51813e-10	-0.717501	0.364	0.4	1.52234e-05	Alveolar	ACTR3
CASP8	5.38995e-10	-0.640755	0.066	0.14	1.81609e-05	Alveolar	CASP8
CCNI	6.04468e-10	-0.628298	0.549	0.525	2.0367e-05	Alveolar	CCNI
GBP4	9.24887e-10	-0.546867	0.047	0.117	3.11631e-05	Alveolar	GBP4
TAP1	1.31158e-09	-0.799862	0.232	0.3	4.41922e-05	Alveolar	TAP1
CACYBP	1.5763e-09	-0.817141	0.227	0.293	5.31119e-05	Alveolar	CACYBP
FUS	1.66293e-09	-0.808001	0.435	0.444	5.60306e-05	Alveolar	FUS
RPL18	1.72892e-09	-0.300924	0.901	0.909	5.82543e-05	Alveolar	RPL18
H2AFZ	1.80897e-09	-0.866615	0.529	0.496	6.09515e-05	Alveolar	H2AFZ
TPM3	2.25288e-09	-0.657993	0.449	0.455	7.59086e-05	Alveolar	TPM3
RNF166	2.45674e-09	-0.479662	0.042	0.108	8.27774e-05	Alveolar	RNF166
HMGB1	2.50856e-09	-0.565872	0.637	0.596	8.45234e-05	Alveolar	HMGB1
RPS17	2.71977e-09	-0.251178	0.901	0.912	9.16399e-05	Alveolar	RPS17
IRF7	2.99957e-09	-0.708252	0.124	0.199	0.000101068	Alveolar	IRF7
BTN3A2	4.18902e-09	-0.617882	0.087	0.16	0.000141145	Alveolar	BTN3A2
CAPZA1	5.10358e-09	-0.7969	0.282	0.334	0.00017196	Alveolar	CAPZA1
TNFAIP8	5.49235e-09	-0.721524	0.107	0.178	0.000185059	Alveolar	TNFAIP8
ARPC1B	6.21638e-09	-0.658507	0.553	0.512	0.000209455	Alveolar	ARPC1B
IFI44	6.42496e-09	-0.723048	0.092	0.162	0.000216482	Alveolar	IFI44
CTSC	6.45408e-09	-0.977508	0.269	0.318	0.000217464	Alveolar	CTSC
LDHA	6.62349e-09	-0.667895	0.64	0.593	0.000223172	Alveolar	LDHA
SP110	6.97449e-09	-0.54974	0.05	0.114	0.000234999	Alveolar	SP110
BCL2A1	7.48712e-09	-0.712059	0.049	0.113	0.000252271	Alveolar	BCL2A1
XAF1	8.59387e-09	-0.615515	0.065	0.132	0.000289562	Alveolar	XAF1
S1PR4	9.03812e-09	-0.557054	0.05	0.113	0.00030453	Alveolar	S1PR4
TNFSF13B	1.01113e-08	-0.554395	0.049	0.112	0.00034069	Alveolar	TNFSF13B
PRKCH	1.18782e-08	-0.670236	0.066	0.13	0.000400226	Alveolar	PRKCH
MDK	1.24684e-08	-0.316853	0.354	0.235	0.000420109	Alveolar	MDK
SRSF7	1.50567e-08	-0.763173	0.551	0.522	0.000507322	Alveolar	SRSF7
ALDOA	1.99915e-08	-0.481113	0.723	0.642	0.000673592	Alveolar	ALDOA
ARPC3	2.51271e-08	-0.485427	0.661	0.595	0.000846633	Alveolar	ARPC3
ARRB2	3.05867e-08	-0.47317	0.092	0.161	0.00103059	Alveolar	ARRB2
AKR1C3	3.12528e-08	-0.314853	0.173	0.102	0.00105303	Alveolar	AKR1C3
MIS18BP1	3.15347e-08	-0.467619	0.061	0.124	0.00106253	Alveolar	MIS18BP1
TTC39C	3.21376e-08	-0.4607	0.047	0.108	0.00108284	Alveolar	TTC39C
TOB1	3.46688e-08	-0.26506	0.298	0.192	0.00116813	Alveolar	TOB1
EMB	4.0081e-08	-0.734997	0.113	0.178	0.00135049	Alveolar	EMB
SKAP2	4.37658e-08	-0.327495	0.059	0.123	0.00147464	Alveolar	SKAP2
PSMA7	4.37897e-08	-0.587571	0.632	0.566	0.00147545	Alveolar	PSMA7
RSRP1	4.98725e-08	-0.910389	0.289	0.331	0.0016804	Alveolar	RSRP1
CCDC167	5.5793e-08	-0.534864	0.137	0.205	0.00187989	Alveolar	CCDC167
GALM	7.09902e-08	-0.599533	0.071	0.133	0.00239195	Alveolar	GALM
PSMB8-AS1	7.78458e-08	-0.51287	0.066	0.127	0.00262294	Alveolar	PSMB8-AS1
SNRPB	9.6219e-08	-0.736674	0.451	0.441	0.003242	Alveolar	SNRPB
CBLB	1.18368e-07	-0.530834	0.049	0.105	0.0039883	Alveolar	CBLB
FCGR3A	1.36927e-07	-0.826905	0.055	0.112	0.00461361	Alveolar	FCGR3A
NUCKS1	1.40365e-07	-0.254247	0.508	0.334	0.00472944	Alveolar	NUCKS1
DRAP1	1.40484e-07	-0.735328	0.416	0.423	0.00473348	Alveolar	DRAP1
HIST1H4C	1.42763e-07	-0.330695	0.244	0.154	0.00481025	Alveolar	HIST1H4C
RPS3A	1.49246e-07	-0.274133	0.9	0.878	0.00502871	Alveolar	RPS3A
SLC2A1	1.61506e-07	-0.465143	0.047	0.104	0.00544177	Alveolar	SLC2A1
IGLC2	1.72004e-07	-4.70461	0.305	0.353	0.00579551	Alveolar	IGLC2
RPL6	1.74728e-07	-0.281563	0.835	0.834	0.00588727	Alveolar	RPL6
UBC	1.93454e-07	0.483845	0.905	0.822	0.00651825	Alveolar	UBC
JUNB	2.15736e-07	-0.799971	0.741	0.679	0.007269	Alveolar	JUNB
LGALS9	2.36386e-07	-0.534278	0.102	0.162	0.0079648	Alveolar	LGALS9
GTF3A	2.73991e-07	-0.695371	0.302	0.342	0.00923186	Alveolar	GTF3A
CCL3	2.97408e-07	-1.94345	0.133	0.19	0.0100209	Alveolar	CCL3
EIF2AK2	3.24573e-07	-0.761584	0.137	0.196	0.0109362	Alveolar	EIF2AK2
SPP1	3.26169e-07	-2.80882	0.29	0.325	0.0109899	Alveolar	SPP1
NT5C3A	3.67757e-07	-0.769499	0.135	0.195	0.0123912	Alveolar	NT5C3A
H3F3B	4.1084e-07	-0.306049	0.912	0.883	0.0138428	Alveolar	H3F3B
SAMHD1	4.15001e-07	-0.514342	0.092	0.151	0.013983	Alveolar	SAMHD1
ARF6	5.2258e-07	-0.765331	0.355	0.374	0.0176078	Alveolar	ARF6
CCDC85B	6.52636e-07	-0.665006	0.19	0.247	0.0219899	Alveolar	CCDC85B
TMPO	7.28318e-07	-0.547768	0.082	0.138	0.0245399	Alveolar	TMPO
CCNH	8.12069e-07	-0.643821	0.124	0.183	0.0273619	Alveolar	CCNH
TPM2	8.20763e-07	-0.688668	0.062	0.116	0.0276548	Alveolar	TPM2
PSMB8	8.37461e-07	-0.69381	0.38	0.396	0.0282174	Alveolar	PSMB8
CELF2	9.49884e-07	-0.373329	0.41	0.267	0.0320054	Alveolar	CELF2
IGHM	9.92926e-07	-2.29025	0.222	0.147	0.0334557	Alveolar	IGHM
FCER1G	1.16675e-06	-1.0596	0.311	0.196	0.0393126	Alveolar	FCER1G
CCDC109B	1.17249e-06	-0.509404	0.115	0.175	0.0395057	Alveolar	CCDC109B
PSMA3-AS1	1.3257e-06	-0.267464	0.232	0.151	0.0446682	Alveolar	PSMA3-AS1
TPI1	1.50269e-06	-0.584681	0.686	0.601	0.0506318	Alveolar	TPI1
FKBP11	1.56446e-06	-0.818406	0.144	0.196	0.0527129	Alveolar	FKBP11
SPI1	1.84781e-06	-0.481094	0.053	0.103	0.06226	Alveolar	SPI1
GRB2	1.99781e-06	-0.561328	0.168	0.222	0.0673141	Alveolar	GRB2
HSPA1B	2.18826e-06	-0.269093	0.458	0.319	0.0737314	Alveolar	HSPA1B
C9orf142	2.29901e-06	-0.735531	0.204	0.252	0.077463	Alveolar	C9orf142
CAP1	2.328e-06	-0.685741	0.401	0.401	0.0784396	Alveolar	CAP1
CDC42SE2	2.8939e-06	-0.785497	0.195	0.241	0.097507	Alveolar	CDC42SE2
GLIPR2	3.26088e-06	-0.615095	0.112	0.163	0.109872	Alveolar	GLIPR2
BID	3.28542e-06	-0.429227	0.108	0.163	0.110699	Alveolar	BID
C1QC	4.14331e-06	-0.868628	0.166	0.102	0.139605	Alveolar	C1QC
CARD8	4.2977e-06	-0.414491	0.054	0.102	0.144807	Alveolar	CARD8
TUBA1B	5.08189e-06	-1.08167	0.609	0.526	0.171229	Alveolar	TUBA1B
ITSN2	5.76227e-06	-0.307642	0.234	0.154	0.194154	Alveolar	ITSN2
LY96	6.23456e-06	-0.521332	0.1	0.151	0.210067	Alveolar	LY96
GNLY	6.49736e-06	-2.89231	0.132	0.18	0.218922	Alveolar	GNLY
SMC2	6.98311e-06	-0.361432	0.055	0.103	0.235289	Alveolar	SMC2
YWHAB	7.80824e-06	-0.622598	0.505	0.466	0.263091	Alveolar	YWHAB
ANP32E	7.83518e-06	-0.684847	0.149	0.197	0.263998	Alveolar	ANP32E
HLA-DRB1	8.39841e-06	-0.473553	0.744	0.538	0.282976	Alveolar	HLA-DRB1
SFPQ	8.44612e-06	-0.273696	0.421	0.29	0.284583	Alveolar	SFPQ
MS4A6A	8.59423e-06	-0.740321	0.059	0.105	0.289574	Alveolar	MS4A6A
RECQL	8.89823e-06	-0.407807	0.061	0.108	0.299817	Alveolar	RECQL
NPM1	9.00374e-06	-0.473314	0.577	0.537	0.303372	Alveolar	NPM1
STMN1	9.15277e-06	-1.39173	0.243	0.279	0.308393	Alveolar	STMN1
CDKN1B	9.4363e-06	-0.548267	0.12	0.172	0.317947	Alveolar	CDKN1B
HSPA5	1.13927e-05	-0.289976	0.524	0.366	0.383866	Alveolar	HSPA5
SFXN1	1.21691e-05	-0.539251	0.077	0.124	0.410026	Alveolar	SFXN1
ETS1	1.28229e-05	-0.8386	0.135	0.177	0.432055	Alveolar	ETS1
LGALS1	1.28462e-05	-0.855799	0.492	0.474	0.432841	Alveolar	LGALS1
ICAM2	1.33578e-05	-0.485457	0.055	0.101	0.450078	Alveolar	ICAM2
RPA2	1.40033e-05	-0.485899	0.116	0.167	0.471827	Alveolar	RPA2
UBE2L6	1.49025e-05	-0.663759	0.296	0.324	0.502125	Alveolar	UBE2L6
NMI	1.51105e-05	-0.509178	0.128	0.179	0.509134	Alveolar	NMI
C12orf57	1.54647e-05	-0.264923	0.453	0.313	0.521069	Alveolar	C12orf57
SPOCK2	1.62283e-05	0.302937	0.289	0.223	0.546797	Alveolar	SPOCK2
VOPP1	1.69186e-05	-0.281579	0.059	0.106	0.570057	Alveolar	VOPP1
MARCKS	1.86133e-05	-0.605797	0.095	0.143	0.627156	Alveolar	MARCKS
FAM49B	1.97407e-05	-0.714268	0.273	0.298	0.665143	Alveolar	FAM49B
TNFAIP3	2.01989e-05	-0.731344	0.204	0.246	0.680582	Alveolar	TNFAIP3
HLA-DQA1	2.07677e-05	-0.877998	0.375	0.246	0.699747	Alveolar	HLA-DQA1
CTSS	2.35999e-05	-1.01473	0.274	0.295	0.795175	Alveolar	CTSS
GSTK1	2.46155e-05	-0.59221	0.42	0.413	0.829396	Alveolar	GSTK1
HN1	2.6384e-05	-0.674923	0.315	0.329	0.888983	Alveolar	HN1
SCNM1	2.69382e-05	-0.390984	0.087	0.135	0.907654	Alveolar	SCNM1
USP15	2.70786e-05	-0.615748	0.156	0.202	0.912387	Alveolar	USP15
MYO1G	2.75389e-05	-0.58763	0.084	0.128	0.927895	Alveolar	MYO1G
EPSTI1	2.82334e-05	-0.598582	0.141	0.19	0.951296	Alveolar	EPSTI1
LBR	3.21947e-05	-0.52556	0.103	0.149	1	Alveolar	LBR
EFHD2	3.8686e-05	-0.489613	0.119	0.163	1	Alveolar	EFHD2
CREM	4.08674e-05	-0.964261	0.22	0.256	1	Alveolar	CREM
IGHA1	4.10492e-05	-2.98448	0.635	0.461	1	Alveolar	IGHA1
PIM2	4.19563e-05	-0.588832	0.074	0.117	1	Alveolar	PIM2
CAPZB	4.257e-05	-0.512806	0.484	0.454	1	Alveolar	CAPZB
CNPY3	4.44365e-05	-0.416886	0.146	0.195	1	Alveolar	CNPY3
PPP1R12A	5.29435e-05	-0.636156	0.158	0.201	1	Alveolar	PPP1R12A
OSTF1	5.9239e-05	-0.533921	0.17	0.21	1	Alveolar	OSTF1
TGFB1	6.1079e-05	-0.508378	0.096	0.139	1	Alveolar	TGFB1
TXN	6.37408e-05	-0.37354	0.752	0.541	1	Alveolar	TXN
TTC19	6.59901e-05	-0.266409	0.232	0.16	1	Alveolar	TTC19
RASSF5	7.16577e-05	-0.523472	0.094	0.136	1	Alveolar	RASSF5
PARP1	8.28503e-05	-0.808676	0.24	0.265	1	Alveolar	PARP1
SH3KBP1	9.96062e-05	-0.649649	0.149	0.188	1	Alveolar	SH3KBP1
AKR1B1	0.00010127	-0.439933	0.119	0.162	1	Alveolar	AKR1B1
GYG1	0.000120486	-0.56301	0.115	0.156	1	Alveolar	GYG1
SNRPD2	0.000127674	-0.393264	0.644	0.58	1	Alveolar	SNRPD2
ABHD3	0.000164619	-0.313589	0.069	0.109	1	Alveolar	ABHD3
CD58	0.000166132	-0.418973	0.103	0.145	1	Alveolar	CD58
MGAT4A	0.000166538	-0.483281	0.092	0.133	1	Alveolar	MGAT4A
CARD16	0.000171306	-0.559474	0.208	0.247	1	Alveolar	CARD16
EIF4A2	0.000180128	-0.504227	0.617	0.554	1	Alveolar	EIF4A2
LPIN1	0.000187173	-0.310984	0.197	0.135	1	Alveolar	LPIN1
JAK1	0.000188827	-0.791164	0.323	0.328	1	Alveolar	JAK1
RPS21	0.000191205	-0.307285	0.815	0.734	1	Alveolar	RPS21
SF1	0.000201672	-0.310495	0.397	0.287	1	Alveolar	SF1
PSME2	0.000202369	-0.617531	0.492	0.455	1	Alveolar	PSME2
CDKN2A	0.000231588	-0.977951	0.103	0.14	1	Alveolar	CDKN2A
CHST12	0.000233509	-0.752766	0.148	0.184	1	Alveolar	CHST12
MX2	0.000250245	-0.450644	0.065	0.102	1	Alveolar	MX2
ARHGEF1	0.000254754	-0.661143	0.153	0.188	1	Alveolar	ARHGEF1
MPG	0.000257716	-0.273014	0.257	0.184	1	Alveolar	MPG
SNAP47	0.000266609	-0.438429	0.069	0.106	1	Alveolar	SNAP47
DNMT1	0.000278017	-0.475135	0.094	0.132	1	Alveolar	DNMT1
BST2	0.000280316	-0.542668	0.34	0.362	1	Alveolar	BST2
RHOG	0.000345978	-0.564353	0.204	0.235	1	Alveolar	RHOG
ATM	0.000365937	-0.592888	0.092	0.128	1	Alveolar	ATM
HDDC2	0.000367474	-0.257385	0.278	0.199	1	Alveolar	HDDC2
DNAJB1	0.000373893	-0.435624	0.536	0.406	1	Alveolar	DNAJB1
TBCC	0.000375764	-0.41758	0.09	0.128	1	Alveolar	TBCC
MYL12A	0.000377815	0.284142	0.858	0.726	1	Alveolar	MYL12A
PLIN2	0.000416388	-0.796215	0.219	0.247	1	Alveolar	PLIN2
PTGES3	0.000456306	-0.602763	0.525	0.464	1	Alveolar	PTGES3
ANKRD44	0.000482286	-0.447788	0.08	0.117	1	Alveolar	ANKRD44
LUC7L3	0.000515699	-0.2965	0.365	0.266	1	Alveolar	LUC7L3
C15orf48	0.000518989	-0.850667	0.278	0.198	1	Alveolar	C15orf48
TERF2IP	0.000546443	-0.725777	0.294	0.307	1	Alveolar	TERF2IP
TWF2	0.000571889	-0.36417	0.139	0.178	1	Alveolar	TWF2
FAM129A	0.000591275	-0.58468	0.109	0.145	1	Alveolar	FAM129A
GDI2	0.000596132	-0.712625	0.364	0.352	1	Alveolar	GDI2
PNISR	0.000599595	-0.697436	0.449	0.419	1	Alveolar	PNISR
GABPB1-AS1	0.000643997	-0.872732	0.23	0.248	1	Alveolar	GABPB1-AS1
CTSD	0.000672584	-0.534566	0.652	0.463	1	Alveolar	CTSD
SRSF11	0.000677472	-0.275564	0.437	0.316	1	Alveolar	SRSF11
GABPB1	0.000707711	-0.552817	0.181	0.214	1	Alveolar	GABPB1
PRRC2C	0.000719257	-0.698949	0.359	0.349	1	Alveolar	PRRC2C
RP11-138A9.1	0.000737607	-0.680588	0.125	0.157	1	Alveolar	RP11-138A9.1
INTS6	0.000753228	-0.406566	0.236	0.168	1	Alveolar	INTS6
CLPP	0.000847911	-0.294696	0.257	0.188	1	Alveolar	CLPP
MAD2L2	0.000913553	-0.419054	0.112	0.147	1	Alveolar	MAD2L2
ARPC4	0.000923844	-0.600969	0.305	0.313	1	Alveolar	ARPC4
CALM3	0.000994179	-0.606973	0.344	0.344	1	Alveolar	CALM3
2022-09-09	0.00105556	-0.593041	0.203	0.231	1	Alveolar	2022-09-09
ATP5G2	0.00106355	-0.251724	0.712	0.631	1	Alveolar	ATP5G2
DHRS7	0.00109714	-0.304419	0.301	0.221	1	Alveolar	DHRS7
PSIP1	0.00109744	-0.489138	0.099	0.133	1	Alveolar	PSIP1
GON4L	0.00114973	-0.347652	0.069	0.101	1	Alveolar	GON4L
CASP1	0.0011939	-0.441037	0.115	0.149	1	Alveolar	CASP1
MOB1A	0.00132147	-0.550566	0.266	0.281	1	Alveolar	MOB1A
DDX39A	0.00135253	-0.41234	0.106	0.139	1	Alveolar	DDX39A
PARP8	0.00135266	-0.538608	0.077	0.107	1	Alveolar	PARP8
ARID5B	0.00150953	-0.420211	0.326	0.237	1	Alveolar	ARID5B
BIN1	0.00156252	-0.518745	0.121	0.153	1	Alveolar	BIN1
OSBPL8	0.00156839	-0.455769	0.15	0.183	1	Alveolar	OSBPL8
IFIT3	0.0015782	-0.535414	0.082	0.115	1	Alveolar	IFIT3
NAP1L1	0.00160838	-0.462141	0.578	0.508	1	Alveolar	NAP1L1
UQCRH	0.00163114	-0.611367	0.584	0.503	1	Alveolar	UQCRH
ARPC5	0.00164373	-0.455796	0.525	0.469	1	Alveolar	ARPC5
CTSL	0.00181571	-0.641718	0.282	0.201	1	Alveolar	CTSL
PCSK7	0.001843	-0.619901	0.168	0.196	1	Alveolar	PCSK7
PFKP	0.00215919	-0.522669	0.14	0.169	1	Alveolar	PFKP
RSRC2	0.00217365	-0.616963	0.344	0.341	1	Alveolar	RSRC2
SMC3	0.00220737	-0.492334	0.17	0.2	1	Alveolar	SMC3
HMHA1	0.00223619	-0.429467	0.098	0.13	1	Alveolar	HMHA1
CHMP4A	0.00227352	-0.58592	0.261	0.276	1	Alveolar	CHMP4A
FGB	0.00240753	-1.55701	0.106	0.135	1	Alveolar	FGB
ARGLU1	0.00244164	-0.740959	0.358	0.348	1	Alveolar	ARGLU1
PDCD4	0.00252168	-0.61589	0.174	0.2	1	Alveolar	PDCD4
MAP1LC3B	0.00254554	-0.253472	0.425	0.317	1	Alveolar	MAP1LC3B
HNRNPC	0.00278195	-0.52475	0.466	0.426	1	Alveolar	HNRNPC
C10orf54	0.00289011	-0.476288	0.16	0.191	1	Alveolar	C10orf54
PSMD4	0.00300382	-0.479474	0.27	0.284	1	Alveolar	PSMD4
CBX3	0.00302855	-0.62225	0.325	0.319	1	Alveolar	CBX3
NAP1L4	0.00303501	-0.627384	0.206	0.226	1	Alveolar	NAP1L4
SOCS1	0.00314931	-0.66251	0.142	0.169	1	Alveolar	SOCS1
WHSC1L1	0.00324128	-0.547646	0.199	0.223	1	Alveolar	WHSC1L1
LRBA	0.00327058	-0.256101	0.137	0.098	1	Alveolar	LRBA
UBXN1	0.00333091	-0.586455	0.393	0.376	1	Alveolar	UBXN1
RAN	0.00342398	-0.496539	0.598	0.517	1	Alveolar	RAN
RBM25	0.0034996	-0.275583	0.365	0.277	1	Alveolar	RBM25
SNHG7	0.00355387	-0.296413	0.269	0.201	1	Alveolar	SNHG7
MAFB	0.00378324	-0.272271	0.146	0.105	1	Alveolar	MAFB
OPTN	0.00396303	-0.455311	0.179	0.207	1	Alveolar	OPTN
TRIM22	0.0040786	-0.376071	0.265	0.197	1	Alveolar	TRIM22
SHKBP1	0.00414158	-0.353627	0.12	0.15	1	Alveolar	SHKBP1
C1orf56	0.00414189	-0.657304	0.127	0.155	1	Alveolar	C1orf56
SYNE2	0.00437767	-0.324983	0.292	0.216	1	Alveolar	SYNE2
POLE3	0.0044772	-0.355455	0.092	0.122	1	Alveolar	POLE3
S100A9	0.00449353	-1.3458	0.418	0.306	1	Alveolar	S100A9
C17orf62	0.00450943	-0.419358	0.144	0.174	1	Alveolar	C17orf62
HSP90AB1	0.00460475	-0.548375	0.735	0.622	1	Alveolar	HSP90AB1
TOR3A	0.00460605	-0.308187	0.08	0.11	1	Alveolar	TOR3A
FGG	0.00462863	-0.790849	0.145	0.106	1	Alveolar	FGG
EEF1B2	0.00467281	-0.40351	0.669	0.596	1	Alveolar	EEF1B2
ARL6IP6	0.00470832	-0.28104	0.1	0.132	1	Alveolar	ARL6IP6
MARCKSL1	0.00474656	-0.670195	0.178	0.202	1	Alveolar	MARCKSL1
ZC3HAV1	0.00475235	-0.637163	0.164	0.186	1	Alveolar	ZC3HAV1
HNRNPK	0.00495246	-0.434221	0.607	0.521	1	Alveolar	HNRNPK
UBE2D3	0.00507917	-0.354171	0.588	0.516	1	Alveolar	UBE2D3
PAK2	0.00543715	-0.447116	0.19	0.215	1	Alveolar	PAK2
HMGA1	0.00554085	-0.350936	0.318	0.236	1	Alveolar	HMGA1
AIF1	0.00579714	-1.3195	0.129	0.151	1	Alveolar	AIF1
DDIT3	0.00587376	-0.259908	0.181	0.135	1	Alveolar	DDIT3
IFI6	0.00591005	-0.734178	0.41	0.388	1	Alveolar	IFI6
CDC42SE1	0.00591367	-0.585867	0.197	0.217	1	Alveolar	CDC42SE1
LUZP1	0.00616865	-0.282893	0.073	0.1	1	Alveolar	LUZP1
SCAMP2	0.00617472	-0.253579	0.24	0.183	1	Alveolar	SCAMP2
EIF3D	0.00626063	-0.569153	0.314	0.313	1	Alveolar	EIF3D
PTGR1	0.00630081	-0.430949	0.17	0.126	1	Alveolar	PTGR1
C4orf48	0.00637947	-0.690895	0.244	0.251	1	Alveolar	C4orf48
OSTC	0.00747462	-0.335644	0.402	0.296	1	Alveolar	OSTC
APH1A	0.00773272	-0.251069	0.319	0.241	1	Alveolar	APH1A
DDX5	0.00815303	-0.297807	0.789	0.717	1	Alveolar	DDX5
IFRD1	0.00816151	-0.279935	0.245	0.188	1	Alveolar	IFRD1
HDAC2	0.00855896	-0.465526	0.243	0.182	1	Alveolar	HDAC2
PPM1K	0.00865277	-0.469773	0.106	0.131	1	Alveolar	PPM1K
CLK1	0.00896206	-0.613858	0.266	0.275	1	Alveolar	CLK1
LARP7	0.00924351	-0.276334	0.216	0.166	1	Alveolar	LARP7
PTTG1	0.0093848	-0.629899	0.137	0.159	1	Alveolar	PTTG1
UGP2	0.00960304	-0.257769	0.385	0.297	1	Alveolar	UGP2
PAG1	0.00961111	-0.540372	0.107	0.13	1	Alveolar	PAG1
IGKC.1	0	5.8531	0.946	0.819	0	B cells	IGKC
JCHAIN	0	5.06694	0.433	0.106	0	B cells	JCHAIN
IGHG2	0	4.35561	0.22	0.032	0	B cells	IGHG2
IGHGP	0	3.88494	0.22	0.028	0	B cells	IGHGP
CD79A.1	0	3.09868	0.625	0.027	0	B cells	CD79A
MZB1	0	2.85206	0.387	0.051	0	B cells	MZB1
MS4A1	0	2.7175	0.38	0.01	0	B cells	MS4A1
DERL3	0	1.93082	0.299	0.017	0	B cells	DERL3
CD79B	0	1.76236	0.353	0.041	0	B cells	CD79B
BANK1	0	1.71975	0.259	0.01	0	B cells	BANK1
VPREB3	0	1.66076	0.233	0.003	0	B cells	VPREB3
RP5-887A10.1	0	1.48492	0.175	0.002	0	B cells	RP5-887A10.1
ADAM28	0	1.47103	0.246	0.042	0	B cells	ADAM28
ARHGAP24	0	1.35801	0.207	0.023	0	B cells	ARHGAP24
TNFRSF13B	0	1.24104	0.178	0.003	0	B cells	TNFRSF13B
TNFRSF13C	0	1.19193	0.181	0.005	0	B cells	TNFRSF13C
FCRLA	0	1.16104	0.172	0.002	0	B cells	FCRLA
MEF2C	0	1.15216	0.232	0.04	0	B cells	MEF2C
AL928768.3	0	1.15166	0.135	0.002	0	B cells	AL928768.3
CD19	0	1.10354	0.181	0.003	0	B cells	CD19
BLK	0	1.08685	0.161	0.004	0	B cells	BLK
KIAA0125	0	1.052	0.157	0.004	0	B cells	KIAA0125
POU2F2	0	0.972741	0.197	0.031	0	B cells	POU2F2
HLA-DOB	0	0.899885	0.155	0.011	0	B cells	HLA-DOB
FCRL5	0	0.823219	0.178	0.002	0	B cells	FCRL5
LINC00926	0	0.804364	0.105	0.003	0	B cells	LINC00926
POU2AF1	0	0.772235	0.181	0.011	0	B cells	POU2AF1
GNG7	0	0.758555	0.153	0.011	0	B cells	GNG7
TNFRSF17	0	0.70949	0.162	0.002	0	B cells	TNFRSF17
BLNK	0	0.644852	0.131	0.013	0	B cells	BLNK
ACTB.1	0	-0.877771	0.821	0.972	0	B cells	ACTB
MYL6.1	0	-1.13732	0.666	0.867	0	B cells	MYL6
ITM2B	0	-1.41809	0.418	0.721	0	B cells	ITM2B
SRGN.1	0	-1.47595	0.49	0.76	0	B cells	SRGN
TMSB10.1	0	-1.66134	0.853	0.982	0	B cells	TMSB10
GAPDH.1	0	-1.71039	0.715	0.905	0	B cells	GAPDH
ANXA1	0	-1.73931	0.183	0.603	0	B cells	ANXA1
LDHA.1	0	-1.75386	0.291	0.639	0	B cells	LDHA
S100A4.1	0	-1.86113	0.321	0.643	0	B cells	S100A4
S100A6.1	0	-1.95351	0.532	0.827	0	B cells	S100A6
S100A11	0	-2.05274	0.422	0.735	0	B cells	S100A11
S100A10.1	0	-2.06208	0.342	0.668	0	B cells	S100A10
CD2.1	0	-2.63035	0.048	0.448	0	B cells	CD2
CD3D.1	0	-2.70934	0.074	0.485	0	B cells	CD3D
MT2A.1	0	-2.92362	0.249	0.665	0	B cells	MT2A
IL32	0	-3.14193	0.111	0.685	0	B cells	IL32
CCL5.1	0	-3.29654	0.122	0.471	0	B cells	CCL5
ID2.1	3.66009e-306	-1.63939	0.112	0.477	1.23323e-301	B cells	ID2
CFL1.1	1.22953e-305	-0.961237	0.601	0.84	4.14279e-301	B cells	CFL1
IGHG1	5.77981e-303	5.56763	0.405	0.162	1.94745e-298	B cells	IGHG1
IRF8	9.5457e-299	1.47795	0.238	0.056	3.21633e-294	B cells	IRF8
CD3E.1	8.34662e-298	-2.01982	0.043	0.378	2.81231e-293	B cells	CD3E
TRAC.1	7.7484e-297	-2.31164	0.129	0.462	2.61075e-292	B cells	TRAC
HSP90AA1.1	2.41114e-294	-1.30269	0.474	0.762	8.12411e-290	B cells	HSP90AA1
ATP5E	4.48415e-287	-0.990003	0.568	0.79	1.51089e-282	B cells	ATP5E
ACTG1	1.33381e-283	-0.990663	0.591	0.826	4.49412e-279	B cells	ACTG1
CD7.1	5.72435e-274	-2.23541	0.063	0.38	1.92876e-269	B cells	CD7
SH3BGRL3.1	7.3128e-273	-1.19653	0.486	0.748	2.46397e-268	B cells	SH3BGRL3
HCST.1	7.73637e-267	-1.72392	0.148	0.464	2.60669e-262	B cells	HCST
ENO1	5.43237e-258	-1.46015	0.342	0.622	1.83038e-253	B cells	ENO1
RARRES3.1	5.78515e-258	-1.51602	0.155	0.474	1.94925e-253	B cells	RARRES3
IGHA1.1	6.72177e-258	5.52415	0.649	0.439	2.26483e-253	B cells	IGHA1
IGHG3	3.73913e-254	5.17403	0.38	0.162	1.25986e-249	B cells	IGHG3
ANXA2.1	6.48614e-254	-1.65842	0.251	0.534	2.18544e-249	B cells	ANXA2
GZMA.1	5.98976e-252	-2.80301	0.057	0.353	2.01819e-247	B cells	GZMA
TPI1.1	7.86061e-248	-1.33217	0.375	0.638	2.64856e-243	B cells	TPI1
2022-03-01	1.71689e-243	1.30462	0.213	0.054	5.7849e-239	B cells	2022-03-01
CCL4.1	5.86094e-242	-3.19	0.105	0.4	1.97478e-237	B cells	CCL4
LEPROTL1.1	8.28161e-242	-1.49386	0.127	0.432	2.79041e-237	B cells	LEPROTL1
FYB.1	1.27509e-240	-1.63473	0.037	0.325	4.29628e-236	B cells	FYB
MYL12B.1	2.9028e-238	-1.06283	0.358	0.656	9.78069e-234	B cells	MYL12B
PFN1.1	2.06026e-235	-0.942686	0.549	0.786	6.94183e-231	B cells	PFN1
SERF2	2.30861e-230	-0.851764	0.708	0.844	7.77862e-226	B cells	SERF2
HLA-A.1	4.71611e-229	-0.860862	0.805	0.911	1.58905e-224	B cells	HLA-A
PPDPF.1	6.36666e-228	-1.20301	0.385	0.635	2.14518e-223	B cells	PPDPF
IGHG4	7.91174e-228	3.99819	0.158	0.03	2.66578e-223	B cells	IGHG4
NKG7.1	2.55073e-225	-3.08191	0.069	0.345	8.59445e-221	B cells	NKG7
TRBC1.1	1.39759e-221	-2.41563	0.049	0.32	4.70903e-217	B cells	TRBC1
IGHM.1	5.70376e-216	4.97867	0.317	0.124	1.92183e-211	B cells	IGHM
CST7.1	9.49858e-216	-1.98391	0.043	0.309	3.20045e-211	B cells	CST7
IFITM3.1	4.54245e-213	-2.17378	0.123	0.396	1.53053e-208	B cells	IFITM3
LY6E	4.8663e-213	-1.36965	0.284	0.558	1.63965e-208	B cells	LY6E
CALM1.1	8.581e-213	-1.05422	0.367	0.633	2.89128e-208	B cells	CALM1
HLA-C.1	1.50578e-212	-0.784793	0.821	0.909	5.07356e-208	B cells	HLA-C
B2M.1	1.00601e-210	-0.583932	0.989	0.983	3.38963e-206	B cells	B2M
TXN.1	1.82618e-210	-1.54977	0.337	0.578	6.15312e-206	B cells	TXN
IL7R.1	7.42092e-210	-2.04885	0.039	0.303	2.50041e-205	B cells	IL7R
NEAT1.1	7.75414e-208	-1.37828	0.476	0.682	2.61268e-203	B cells	NEAT1
LGALS3.1	5.56741e-205	-1.61083	0.13	0.396	1.87588e-200	B cells	LGALS3
RPS26.1	2.31504e-202	-0.998425	0.438	0.681	7.80031e-198	B cells	RPS26
PSMA7.1	8.87858e-202	-1.08132	0.351	0.6	2.99155e-197	B cells	PSMA7
HLA-B.1	4.98961e-200	-0.793049	0.83	0.903	1.6812e-195	B cells	HLA-B
NDUFS5	1.04251e-196	-1.09039	0.31	0.565	3.51263e-192	B cells	NDUFS5
GIMAP7.1	2.49536e-193	-1.62135	0.024	0.266	8.40786e-189	B cells	GIMAP7
CLEC2B.1	1.12985e-192	-1.50822	0.1	0.361	3.80691e-188	B cells	CLEC2B
TMSB4X	6.95078e-192	-0.591311	0.953	0.989	2.342e-187	B cells	TMSB4X
GIMAP4.1	1.07341e-188	-1.48365	0.024	0.26	3.61674e-184	B cells	GIMAP4
PTPRC.1	9.68819e-187	-1.30364	0.278	0.532	3.26434e-182	B cells	PTPRC
FKBP1A	4.85322e-184	-1.21817	0.228	0.485	1.63524e-179	B cells	FKBP1A
CD74	9.33772e-184	1.32362	0.838	0.751	3.14625e-179	B cells	CD74
FTH1.1	3.4485e-182	-1.16033	0.898	0.952	1.16194e-177	B cells	FTH1
HLA-DQA1.1	6.356e-182	0.789938	0.451	0.221	2.14159e-177	B cells	HLA-DQA1
MYL12A.1	6.68759e-182	-0.834964	0.523	0.761	2.25332e-177	B cells	MYL12A
RBPJ.1	1.13638e-181	-1.39019	0.108	0.363	3.82893e-177	B cells	RBPJ
TRBC2.1	1.59853e-178	-1.78946	0.125	0.369	5.38609e-174	B cells	TRBC2
IGLC2.1	2.80914e-177	6.08865	0.516	0.327	9.46511e-173	B cells	IGLC2
LY9	5.04696e-177	0.758679	0.161	0.038	1.70052e-172	B cells	LY9
ALDOA.1	6.32019e-177	-1.01893	0.479	0.668	2.12952e-172	B cells	ALDOA
DYNLT1	2.30235e-174	-1.13698	0.173	0.433	7.75752e-170	B cells	DYNLT1
CTSD.1	3.00185e-173	-1.46899	0.257	0.5	1.01144e-168	B cells	CTSD
CD3G.1	1.99963e-172	-1.54968	0.026	0.246	6.73755e-168	B cells	CD3G
RPL37A	1.50422e-171	-0.65	0.762	0.885	5.06831e-167	B cells	RPL37A
PGK1.1	1.49635e-163	-1.07319	0.264	0.504	5.04179e-159	B cells	PGK1
POMP	1.92159e-163	-1.0591	0.286	0.517	6.47459e-159	B cells	POMP
IGLC3	9.97346e-162	6.18896	0.463	0.285	3.36046e-157	B cells	IGLC3
HSPB1.1	1.11882e-161	-1.30476	0.223	0.464	3.76976e-157	B cells	HSPB1
CLECL1	1.18719e-160	0.786617	0.13	0.028	4.00013e-156	B cells	CLECL1
RHOC	1.35298e-158	-1.07919	0.076	0.307	4.55874e-154	B cells	RHOC
PKM	4.43426e-158	-1.1244	0.284	0.514	1.49408e-153	B cells	PKM
IFI27.1	4.53224e-158	-2.13992	0.16	0.388	1.52709e-153	B cells	IFI27
LY86	8.35556e-158	1.14447	0.2	0.067	2.81532e-153	B cells	LY86
HMGB2.1	4.81169e-157	-1.24591	0.239	0.48	1.62125e-152	B cells	HMGB2
ABRACL.1	1.80013e-156	-1.05574	0.143	0.378	6.06534e-152	B cells	ABRACL
CTSW.1	1.56904e-151	-1.74735	0.06	0.27	5.28673e-147	B cells	CTSW
MCL1	6.05971e-151	-0.96715	0.285	0.52	2.04176e-146	B cells	MCL1
CTSC.1	2.0734e-150	-1.16793	0.117	0.345	6.98613e-146	B cells	CTSC
H3F3B.1	6.62532e-150	-0.444627	0.729	0.906	2.23234e-145	B cells	H3F3B
DNAJA1	1.31101e-149	-1.12909	0.213	0.446	4.41733e-145	B cells	DNAJA1
COX7A2	1.35318e-149	-0.828573	0.458	0.647	4.55941e-145	B cells	COX7A2
HSPA1A	3.96905e-148	-1.38318	0.209	0.449	1.33733e-143	B cells	HSPA1A
DUSP4.1	3.90798e-147	-1.51961	0.053	0.259	1.31676e-142	B cells	DUSP4
SMIM14	1.23509e-146	1.41329	0.298	0.142	4.16152e-142	B cells	SMIM14
ISG15.1	3.50992e-146	-1.5487	0.25	0.481	1.18263e-141	B cells	ISG15
TSPO	1.94243e-145	-0.979603	0.264	0.489	6.54482e-141	B cells	TSPO
MT1E.1	6.91378e-145	-1.64998	0.054	0.259	2.32953e-140	B cells	MT1E
CD63.1	3.04668e-144	-1.03005	0.429	0.602	1.02655e-139	B cells	CD63
SHFM1	2.86571e-143	-0.979424	0.241	0.466	9.65572e-139	B cells	SHFM1
SSR4	1.29983e-142	1.47228	0.631	0.567	4.37964e-138	B cells	SSR4
GZMH.1	4.20259e-142	-1.83978	0.03	0.221	1.41602e-137	B cells	GZMH
GLUL.1	1.68911e-141	-1.2199	0.14	0.366	5.6913e-137	B cells	GLUL
LCK.1	8.4358e-141	-1.23129	0.058	0.263	2.84236e-136	B cells	LCK
STOM	1.68509e-139	-1.08052	0.057	0.26	5.67773e-135	B cells	STOM
TCEB2	1.72203e-139	-0.875593	0.354	0.553	5.80222e-135	B cells	TCEB2
FKBP5.1	7.41934e-139	-1.06038	0.151	0.372	2.49987e-134	B cells	FKBP5
SOD2.1	1.05025e-138	-1.46983	0.118	0.33	3.53872e-134	B cells	SOD2
SLA.1	1.32993e-137	-1.26226	0.08	0.284	4.48107e-133	B cells	SLA
GZMB.1	1.6419e-136	-1.98275	0.091	0.295	5.53222e-132	B cells	GZMB
SPAG4	2.03095e-136	0.352939	0.114	0.025	6.8431e-132	B cells	SPAG4
GBP2.1	4.54986e-136	-0.97468	0.07	0.279	1.53303e-131	B cells	GBP2
TMEM50A	5.60927e-136	-0.88073	0.189	0.412	1.88999e-131	B cells	TMEM50A
UBC.1	1.50728e-135	-0.644044	0.696	0.843	5.07863e-131	B cells	UBC
CDC42	2.28782e-135	-0.839798	0.266	0.502	7.70858e-131	B cells	CDC42
COX6C	2.29778e-135	-0.820895	0.382	0.585	7.74213e-131	B cells	COX6C
DYNLL1	2.96303e-135	-0.921173	0.354	0.554	9.98363e-131	B cells	DYNLL1
YWHAQ	4.98578e-135	-0.952804	0.175	0.393	1.67991e-130	B cells	YWHAQ
PRF1.1	5.50993e-135	-1.71567	0.027	0.211	1.85652e-130	B cells	PRF1
DSTN.1	1.68923e-134	-1.26819	0.18	0.387	5.69169e-130	B cells	DSTN
EVL.1	1.20565e-133	-1.05244	0.191	0.417	4.06232e-129	B cells	EVL
ANXA5	2.62778e-133	-0.991786	0.179	0.393	8.85405e-129	B cells	ANXA5
GNG5.1	3.11928e-133	-0.936737	0.282	0.488	1.05101e-128	B cells	GNG5
PTMA.1	2.13559e-131	-0.605125	0.788	0.918	7.19566e-127	B cells	PTMA
GZMK.1	6.29065e-131	-2.26747	0.034	0.216	2.11957e-126	B cells	GZMK
TUBA1B.1	8.0035e-131	-1.34613	0.36	0.553	2.6967e-126	B cells	TUBA1B
BLOC1S1	2.18337e-130	-0.867652	0.202	0.421	7.35664e-126	B cells	BLOC1S1
H2AFY	2.92881e-130	-0.894094	0.118	0.33	9.86832e-126	B cells	H2AFY
CD8A.1	3.4133e-130	-1.57242	0.025	0.202	1.15008e-125	B cells	CD8A
COX8A	4.93079e-130	-0.843581	0.321	0.529	1.66138e-125	B cells	COX8A
ITGB2.1	1.04582e-129	-1.06045	0.133	0.341	3.52378e-125	B cells	ITGB2
SOD1	1.17545e-129	-0.907505	0.342	0.548	3.96056e-125	B cells	SOD1
PLSCR1	8.97818e-129	-0.902196	0.079	0.283	3.02511e-124	B cells	PLSCR1
FYN.1	2.28673e-128	-1.16762	0.037	0.219	7.70492e-124	B cells	FYN
VMP1	3.37469e-128	-0.925825	0.144	0.36	1.13707e-123	B cells	VMP1
SEPW1.1	1.41594e-127	-0.985846	0.157	0.371	4.77088e-123	B cells	SEPW1
HSPA8.1	1.96222e-127	-0.887204	0.393	0.601	6.6115e-123	B cells	HSPA8
UQCR10.1	3.30289e-127	-0.855622	0.272	0.482	1.11288e-122	B cells	UQCR10
HSPE1	7.21488e-127	-0.981875	0.301	0.508	2.43098e-122	B cells	HSPE1
SPOCK2.1	1.50957e-126	-1.18029	0.059	0.249	5.08636e-122	B cells	SPOCK2
TNFAIP3.1	7.57434e-126	-1.03571	0.073	0.27	2.5521e-121	B cells	TNFAIP3
SARAF.1	2.78e-125	-0.957546	0.434	0.625	9.36694e-121	B cells	SARAF
SKP1	9.86587e-125	-0.733734	0.403	0.612	3.3242e-120	B cells	SKP1
PIM2.1	2.0508e-124	0.6188	0.244	0.097	6.90995e-120	B cells	PIM2
DNAJB1.1	4.27466e-124	-1.36118	0.226	0.436	1.4403e-119	B cells	DNAJB1
CST3.1	2.05079e-123	-1.68769	0.204	0.399	6.90993e-119	B cells	CST3
VAMP8.1	3.49079e-123	-0.892215	0.302	0.5	1.17619e-118	B cells	VAMP8
GPR171.1	3.60388e-123	-1.32884	0.023	0.193	1.21429e-118	B cells	GPR171
SRP14	8.15258e-123	-0.608202	0.538	0.713	2.74693e-118	B cells	SRP14
H2AFZ.1	9.4369e-123	-1.0084	0.324	0.522	3.17967e-118	B cells	H2AFZ
TNFRSF1A.1	2.04616e-122	-0.707826	0.017	0.185	6.89433e-118	B cells	TNFRSF1A
CD99.1	2.10727e-122	-0.839248	0.307	0.519	7.10023e-118	B cells	CD99
LTB.1	4.42362e-122	0.984729	0.388	0.216	1.4905e-117	B cells	LTB
RHOA	5.41519e-122	-0.812024	0.337	0.539	1.8246e-117	B cells	RHOA
S100A9.1	9.3785e-122	-2.46903	0.143	0.333	3.15999e-117	B cells	S100A9
MT1X.1	2.78945e-121	-1.71231	0.063	0.247	9.39876e-117	B cells	MT1X
RAB11A	2.89913e-121	-0.873369	0.12	0.323	9.76832e-117	B cells	RAB11A
CALM3.1	6.4906e-121	-0.906275	0.165	0.371	2.18694e-116	B cells	CALM3
SNRPG	9.90459e-121	-0.841642	0.185	0.397	3.33725e-116	B cells	SNRPG
TIGIT.1	1.90212e-120	-1.42796	0.019	0.184	6.409e-116	B cells	TIGIT
SDCBP.1	2.44578e-120	-0.843676	0.197	0.412	8.24081e-116	B cells	SDCBP
TAGLN2.1	3.30978e-120	-0.868941	0.298	0.506	1.1152e-115	B cells	TAGLN2
CSTB	3.92422e-120	-1.49735	0.374	0.542	1.32223e-115	B cells	CSTB
HSBP1	4.27711e-120	-0.992244	0.166	0.369	1.44113e-115	B cells	HSBP1
SELL.1	9.03337e-120	0.784136	0.255	0.109	3.0437e-115	B cells	SELL
ORAI2	9.46809e-120	0.781744	0.161	0.053	3.19018e-115	B cells	ORAI2
TMEM173	1.23392e-119	-0.987592	0.037	0.211	4.15757e-115	B cells	TMEM173
GUK1	1.70158e-119	-0.77768	0.37	0.559	5.73329e-115	B cells	GUK1
KLRB1.1	4.33801e-119	-1.88954	0.038	0.21	1.46165e-114	B cells	KLRB1
YWHAB.1	6.24102e-119	-0.758143	0.277	0.495	2.10285e-114	B cells	YWHAB
HLA-DRA.1	8.3941e-118	0.956162	0.674	0.583	2.82831e-113	B cells	HLA-DRA
CALM2.1	1.15244e-117	-0.690545	0.556	0.724	3.88302e-113	B cells	CALM2
PPP2R5C.1	2.95047e-117	-1.0158	0.171	0.373	9.9413e-113	B cells	PPP2R5C
COX5B	1.93697e-116	-0.754745	0.4	0.581	6.52642e-112	B cells	COX5B
UBL5.1	5.86363e-116	-0.766296	0.363	0.554	1.97569e-111	B cells	UBL5
HMGB1.1	9.19627e-116	-0.740113	0.43	0.622	3.09859e-111	B cells	HMGB1
RGS1.1	1.9411e-115	-1.21426	0.341	0.522	6.54034e-111	B cells	RGS1
ARPC5.1	1.1384e-114	-0.77525	0.287	0.497	3.83574e-110	B cells	ARPC5
CLTA	6.00409e-114	-0.832767	0.154	0.355	2.02302e-109	B cells	CLTA
RAN.1	6.91597e-114	-0.85522	0.351	0.544	2.33027e-109	B cells	RAN
PTGES3.1	9.34967e-114	-0.834181	0.289	0.492	3.15028e-109	B cells	PTGES3
ITM2C	9.92403e-114	0.675371	0.3	0.141	3.3438e-109	B cells	ITM2C
SUB1.1	4.09471e-113	-0.659533	0.474	0.658	1.37967e-108	B cells	SUB1
DRAP1.1	4.83302e-113	-0.83068	0.243	0.449	1.62844e-108	B cells	DRAP1
CAPZB.1	3.1077e-112	-0.686927	0.263	0.483	1.04711e-107	B cells	CAPZB
CD247.1	1.01685e-111	-1.0998	0.019	0.174	3.42616e-107	B cells	CD247
HN1.1	3.73393e-111	-0.868241	0.158	0.354	1.25811e-106	B cells	HN1
HLA-DQB1.1	4.16336e-111	0.786757	0.429	0.258	1.4028e-106	B cells	HLA-DQB1
DEK	7.09026e-111	-0.736102	0.154	0.365	2.38899e-106	B cells	DEK
SNRPB.1	2.08704e-110	-0.790552	0.26	0.468	7.03206e-106	B cells	SNRPB
CCL3.1	2.26746e-110	-2.22025	0.044	0.209	7.63999e-106	B cells	CCL3
GBP1	2.86466e-110	-1.09297	0.051	0.223	9.6522e-106	B cells	GBP1
TCF4	4.22221e-110	0.59568	0.167	0.058	1.42263e-105	B cells	TCF4
HERPUD1.1	7.68302e-110	0.921966	0.569	0.429	2.58872e-105	B cells	HERPUD1
TRAT1.1	1.79615e-109	-1.11387	0.012	0.161	6.05195e-105	B cells	TRAT1
PPP1CB	9.69999e-109	-0.909081	0.133	0.326	3.26831e-104	B cells	PPP1CB
RPL37	1.79045e-108	-0.669987	0.755	0.872	6.03274e-104	B cells	RPL37
COX6A1	2.10635e-108	-0.839894	0.339	0.518	7.09715e-104	B cells	COX6A1
GABARAPL1	2.65767e-108	-0.700827	0.032	0.193	8.95477e-104	B cells	GABARAPL1
HAVCR2.1	4.57972e-108	-1.15505	0.03	0.188	1.54309e-103	B cells	HAVCR2
UQCR11	1.17865e-107	-0.723249	0.342	0.531	3.97135e-103	B cells	UQCR11
SRP9	1.2032e-107	-0.913815	0.202	0.394	4.05408e-103	B cells	SRP9
CD37.1	2.58717e-107	1.03786	0.528	0.385	8.71723e-103	B cells	CD37
DOK2.1	3.89984e-107	-0.917682	0.03	0.187	1.31401e-102	B cells	DOK2
GSN.1	1.50578e-106	-0.915727	0.055	0.225	5.07357e-102	B cells	GSN
IFNG.1	1.63634e-106	-1.61846	0.013	0.158	5.51347e-102	B cells	IFNG
COX7C.1	2.07468e-106	-0.570575	0.545	0.705	6.99042e-102	B cells	COX7C
ST6GAL1	3.4112e-106	0.542586	0.148	0.048	1.14937e-101	B cells	ST6GAL1
DUSP23.1	3.98199e-106	-0.934563	0.076	0.252	1.34169e-101	B cells	DUSP23
PHLDA1	5.17332e-106	-0.956562	0.021	0.172	1.7431e-101	B cells	PHLDA1
PSMA4	1.66668e-105	-0.857876	0.225	0.421	5.61572e-101	B cells	PSMA4
IFI6.1	1.7497e-105	-1.04078	0.216	0.414	5.89546e-101	B cells	IFI6
ATP5J2.1	3.04701e-105	-0.823234	0.289	0.473	1.02666e-100	B cells	ATP5J2
NUPR1.1	3.99864e-105	-1.39335	0.047	0.207	1.3473e-100	B cells	NUPR1
LMNA.1	1.05682e-104	-0.954866	0.126	0.311	3.56085e-100	B cells	LMNA
SYTL3.1	1.36524e-104	-1.04177	0.041	0.199	4.60004e-100	B cells	SYTL3
COX6B1	2.30172e-104	-0.705043	0.423	0.593	7.75542e-100	B cells	COX6B1
KRT18.1	3.86029e-104	-1.60933	0.105	0.275	1.30069e-99	B cells	KRT18
POLR2L.1	5.73898e-104	-0.918575	0.283	0.456	1.93369e-99	B cells	POLR2L
CACYBP.1	1.35463e-103	-0.897099	0.131	0.314	4.56428e-99	B cells	CACYBP
RBMS1	1.61462e-103	-0.668555	0.032	0.189	5.44029e-99	B cells	RBMS1
SYNE2.1	1.7371e-103	-0.938248	0.072	0.239	5.853e-99	B cells	SYNE2
DBI.1	2.57768e-103	-0.754273	0.287	0.474	8.68522e-99	B cells	DBI
IFI16.1	1.0902e-102	-0.833751	0.302	0.499	3.67332e-98	B cells	IFI16
BTK	1.11998e-102	0.581895	0.119	0.035	3.77367e-98	B cells	BTK
VIM.1	1.41459e-102	-0.987849	0.469	0.599	4.76633e-98	B cells	VIM
TUBB	1.54097e-102	-1.17849	0.251	0.434	5.19216e-98	B cells	TUBB
MYH9	2.50429e-102	-0.725579	0.102	0.287	8.43796e-98	B cells	MYH9
CXCL13.1	5.50159e-102	-3.28745	0.05	0.204	1.85371e-97	B cells	CXCL13
CD8B.1	6.31459e-102	-1.29461	0.02	0.164	2.12764e-97	B cells	CD8B
IFITM2	8.84944e-102	-0.733105	0.324	0.528	2.98173e-97	B cells	IFITM2
SUMO2	9.87419e-102	-0.65488	0.369	0.563	3.32701e-97	B cells	SUMO2
KLRD1.1	2.30802e-101	-1.57779	0.018	0.161	7.77663e-97	B cells	KLRD1
CTSL.1	9.96309e-101	-1.26736	0.063	0.224	3.35696e-96	B cells	CTSL
MGST1.1	1.23838e-100	-1.1991	0.075	0.24	4.17259e-96	B cells	MGST1
PERP.1	2.10742e-100	-1.29076	0.092	0.257	7.10076e-96	B cells	PERP
CARD16.1	2.81413e-100	-0.921576	0.095	0.268	9.48194e-96	B cells	CARD16
TPM3.1	3.07026e-100	-0.666757	0.273	0.481	1.03449e-95	B cells	TPM3
LAG3.1	5.1311e-100	-1.49097	0.034	0.182	1.72887e-95	B cells	LAG3
PRDX1.1	2.09682e-99	-1.00936	0.367	0.52	7.06503e-95	B cells	PRDX1
CNN3.1	5.19276e-99	-0.925249	0.018	0.159	1.74965e-94	B cells	CNN3
LINC00152.1	1.40582e-98	-1.07059	0.153	0.323	4.73676e-94	B cells	LINC00152
CNIH4	1.50697e-98	-0.721768	0.081	0.25	5.07759e-94	B cells	CNIH4
SEL1L3	1.89819e-98	0.524483	0.182	0.07	6.39574e-94	B cells	SEL1L3
RANBP1	2.39939e-98	-1.02775	0.206	0.389	8.08452e-94	B cells	RANBP1
CREM.1	3.19576e-98	-1.09792	0.106	0.277	1.07678e-93	B cells	CREM
SEPP1.1	3.45248e-98	-1.10606	0.034	0.182	1.16328e-93	B cells	SEPP1
ATP5C1	3.63326e-98	-0.829331	0.191	0.372	1.22419e-93	B cells	ATP5C1
UGP2.1	3.69649e-98	-0.747038	0.137	0.323	1.24549e-93	B cells	UGP2
MGST3.1	4.12617e-98	-0.802031	0.209	0.391	1.39027e-93	B cells	MGST3
RAC1.1	1.0358e-97	-0.625601	0.049	0.206	3.49003e-93	B cells	RAC1
RTN4	1.05821e-97	-0.753194	0.167	0.355	3.56552e-93	B cells	RTN4
APLP2.1	1.91242e-97	-0.794834	0.067	0.228	6.4437e-93	B cells	APLP2
ARL4C	2.47866e-97	-0.867366	0.032	0.179	8.35159e-93	B cells	ARL4C
ITM2A.1	3.44401e-97	-1.22144	0.1	0.26	1.16043e-92	B cells	ITM2A
MSN	7.25657e-97	-0.686111	0.161	0.355	2.44503e-92	B cells	MSN
IVNS1ABP	9.24004e-97	-0.745961	0.052	0.208	3.11334e-92	B cells	IVNS1ABP
JAML.1	9.28438e-97	-0.870665	0.036	0.184	3.12828e-92	B cells	JAML
COX7B	9.81129e-97	-0.741254	0.277	0.458	3.30582e-92	B cells	COX7B
SRSF3	2.50357e-96	-0.695722	0.29	0.483	8.43552e-92	B cells	SRSF3
SRSF7.1	4.619e-96	-0.691559	0.344	0.549	1.55633e-91	B cells	SRSF7
CHCHD2	1.11159e-95	-0.618483	0.474	0.639	3.74538e-91	B cells	CHCHD2
GZMM.1	2.06623e-95	-0.996943	0.013	0.145	6.96197e-91	B cells	GZMM
FABP5.1	3.33392e-95	-0.90436	0.048	0.2	1.12333e-90	B cells	FABP5
FCGR2B	5.25887e-95	0.410954	0.127	0.04	1.77193e-90	B cells	FCGR2B
SUMO1	5.92459e-95	-0.679357	0.183	0.372	1.99623e-90	B cells	SUMO1
CXCR6.1	8.76681e-95	-1.07648	0.01	0.14	2.95389e-90	B cells	CXCR6
TOB1.1	1.12099e-94	-0.802218	0.058	0.215	3.77706e-90	B cells	TOB1
CD9.1	1.65925e-94	-0.871488	0.116	0.291	5.59066e-90	B cells	CD9
LGALS3BP.1	3.41192e-94	-0.73475	0.051	0.204	1.14961e-89	B cells	LGALS3BP
UBE2D3.1	3.44269e-94	-0.648103	0.358	0.542	1.15998e-89	B cells	UBE2D3
H2AFJ.1	7.39723e-94	-0.671679	0.074	0.234	2.49242e-89	B cells	H2AFJ
ACTN4.1	1.68321e-93	-0.656619	0.067	0.228	5.6714e-89	B cells	ACTN4
MINOS1	6.09221e-93	-0.771417	0.193	0.369	2.05271e-88	B cells	MINOS1
CLIC1.1	6.76092e-93	-0.560885	0.517	0.675	2.27802e-88	B cells	CLIC1
TNFRSF1B.1	2.13728e-92	-0.827309	0.038	0.183	7.20136e-88	B cells	TNFRSF1B
TM4SF1.1	2.6232e-92	-1.81838	0.059	0.21	8.8386e-88	B cells	TM4SF1
PPIA.1	2.99418e-92	-0.680686	0.29	0.478	1.00886e-87	B cells	PPIA
TPM1	2.99758e-92	-0.867274	0.035	0.179	1.01e-87	B cells	TPM1
[truncated: 14,609 more rows]
